# Supplementary material for: Identification of Epigenetic Biomarkers of Lung Adenocarcinoma through Multi-Omics Data Analysis
Source: PLoS One. 2016 Apr 4;11(4):e0152918. doi: 10.1371/journal.pone.0152918 (PMC4820141; doi:10.1371/journal.pone.0152918)
Supplement: S1 Table — (XLSX) [file pone.0152918.s014.xlsx]

## Sheet: S1 Table
S1 Table. Twenty six lung adenocarcinoma cell lines and a human normal small airway epithelial cell line (SAEC).
Cell line	Type	Ethnicity	Sex	Age	Smoking Status
LC2ad	lung adenocarcinoma	Japanese	F	51	-
PC3	lung adenocarcinoma	Japanese	F	48	-
PC7	lung adenocarcinoma	Japanese	-	-	-
PC9	lung adenocarcinoma	Japanese	-	-	-
PC14	lung adenocarcinoma	Japanese	-	-	-
RERFLCad1	lung adenocarcinoma	Japanese	M	70	-
RERFLCad2	lung adenocarcinoma	Japanese	M	-	-
RERFLCKJ	lung adenocarcinoma	Japanese	M	78	-
RERFLCMS	lung adenocarcinoma	Japanese	-	-	-
RERFLCOK	lung adenocarcinoma	Japanese	-	-	-
VMRCLCD	lung adenocarcinoma	Japanese	M	-	-
ABC1	lung adenocarcinoma	Japanese	M	47	-
II18	lung adenocarcinoma	Japanese	-	-	-
A549	lung adenocarcinoma	Caucasian	M	58	-
A427	lung adenocarcinoma	Caucasian	M	52	-
H322	lung adenocarcinoma	Caucasian	-	-	-
H2228	lung adenocarcinoma	-	F	-	N
H1299	lung adenocarcinoma	Caucasian	M	43	-
H1437	lung adenocarcinoma	Caucasian	M	60	Y
H1648	lung adenocarcinoma	Black	M	39	Y
H1650	lung adenocarcinoma	Caucasian	M	27	Y
H1703	lung adenocarcinoma	Caucasian	M	54	Y
H1819	lung adenocarcinoma	Caucasian	F	55	Y
H1975	lung adenocarcinoma	-	F	-	-
H2126	lung adenocarcinoma	Caucasian	M	65	-
H2347	lung adenocarcinoma	Caucasian	F	54	N
SAEC	Small airway epithelial cell	-	M	-	-
