# Supplementary material for: Identification of Epigenetic Biomarkers of Lung Adenocarcinoma through Multi-Omics Data Analysis
Source: PLoS One. 2016 Apr 4;11(4):e0152918. doi: 10.1371/journal.pone.0152918 (PMC4820141; doi:10.1371/journal.pone.0152918)
Supplement: S2 Table — (XLSX) [file pone.0152918.s015.xlsx]

## Sheet: S2 Table
S2 Table. List of tissue samples for examination of gene expression levels in other types of cancer.
Paired-samples					Baseline samples
Cancer Type [Abbreviation]	Sample ID	Sex	Age	Smoking Status	Tissue
Lung Adenocarcinoma [Lung_Ade]	TCGA-38-4625	NA	NA	NA	lung
Lung Adenocarcinoma [Lung_Ade]	TCGA-38-4626	F	57	Current smoker	lung
Lung Adenocarcinoma [Lung_Ade]	TCGA-38-4627	F	64	Current reformed smoker for < or = 15 years	lung
Lung Adenocarcinoma [Lung_Ade]	TCGA-38-4632	M	42	Current reformed smoker for < or = 15 years	lung
Lung Adenocarcinoma [Lung_Ade]	TCGA-44-2655	F	65	Current reformed smoker for > 15 years	lung
Lung Adenocarcinoma [Lung_Ade]	TCGA-44-2657	F	74	Current reformed smoker for < or = 15 years	lung
Lung Adenocarcinoma [Lung_Ade]	TCGA-44-2661	F	69	Lifelong Non-smoker	lung
Lung Adenocarcinoma [Lung_Ade]	TCGA-44-2662	M	65	Current reformed smoker for > 15 years	lung
Lung Adenocarcinoma [Lung_Ade]	TCGA-44-2665	F	55	Lifelong Non-smoker	lung
Lung Adenocarcinoma [Lung_Ade]	TCGA-44-2668	NA	NA	NA	lung
Lung Adenocarcinoma [Lung_Ade]	TCGA-44-3396	F	74	Current smoker	lung
Lung Adenocarcinoma [Lung_Ade]	TCGA-44-5645	F	61	Current reformed smoker for > 15 years	lung
Lung Adenocarcinoma [Lung_Ade]	TCGA-44-6145	F	62	Current reformed smoker for < or = 15 years	lung
Lung Adenocarcinoma [Lung_Ade]	TCGA-44-6146	M	64	Current reformed smoker for > 15 years	lung
Lung Adenocarcinoma [Lung_Ade]	TCGA-44-6147	F	67	Current reformed smoker for > 15 years	lung
Lung Adenocarcinoma [Lung_Ade]	TCGA-44-6148	NA	NA	NA	lung
Lung Adenocarcinoma [Lung_Ade]	TCGA-44-6776	F	60	Current reformed smoker for < or = 15 years	lung
Lung Adenocarcinoma [Lung_Ade]	TCGA-44-6777	F	85	Current reformed smoker for < or = 15 years	lung
Lung Adenocarcinoma [Lung_Ade]	TCGA-44-6778	NA	NA	NA	lung
Lung Adenocarcinoma [Lung_Ade]	TCGA-49-4490	F	45	Current reformed smoker for > 15 years	lung
Lung Adenocarcinoma [Lung_Ade]	TCGA-49-4512	F	69	Lifelong Non-smoker	lung
Lung Adenocarcinoma [Lung_Ade]	TCGA-49-6742	M	70	Current reformed smoker for > 15 years	lung
Lung Adenocarcinoma [Lung_Ade]	TCGA-49-6743	NA	NA	NA	lung
Lung Adenocarcinoma [Lung_Ade]	TCGA-49-6744	F	64	Current reformed smoker for < or = 15 years	lung
Lung Adenocarcinoma [Lung_Ade]	TCGA-49-6745	M	82	Current reformed smoker for < or = 15 years	lung
Lung Adenocarcinoma [Lung_Ade]	TCGA-49-6761	F	68	Current reformed smoker for < or = 15 years	lung
Lung Adenocarcinoma [Lung_Ade]	TCGA-50-5930	NA	NA	NA	lung
Lung Adenocarcinoma [Lung_Ade]	TCGA-50-5931	F	75	[Not Available]	lung
Lung Adenocarcinoma [Lung_Ade]	TCGA-50-5932	M	75	[Not Available]	lung
Lung Adenocarcinoma [Lung_Ade]	TCGA-50-5933	M	72	[Not Available]	lung
Lung Adenocarcinoma [Lung_Ade]	TCGA-50-5935	F	86	[Not Available]	lung
Lung Adenocarcinoma [Lung_Ade]	TCGA-50-5936	M	58	[Not Available]	lung
Lung Adenocarcinoma [Lung_Ade]	TCGA-50-5939	M	85	Current reformed smoker for > 15 years	lung
Lung Adenocarcinoma [Lung_Ade]	TCGA-50-6595	F	74	Current reformed smoker for > 15 years	lung
Lung Adenocarcinoma [Lung_Ade]	TCGA-55-6968	NA	NA	NA	lung
Lung Adenocarcinoma [Lung_Ade]	TCGA-55-6969	NA	NA	NA	lung
Lung Adenocarcinoma [Lung_Ade]	TCGA-55-6970	F	67	Current reformed smoker for < or = 15 years	lung
Lung Adenocarcinoma [Lung_Ade]	TCGA-55-6971	F	59	Current reformed smoker for < or = 15 years	lung
Lung Adenocarcinoma [Lung_Ade]	TCGA-55-6972	M	72	Current smoker	lung
Lung Adenocarcinoma [Lung_Ade]	TCGA-55-6975	NA	NA	NA	lung
Lung Adenocarcinoma [Lung_Ade]	TCGA-55-6978	M	81	Lifelong Non-smoker	lung
Lung Adenocarcinoma [Lung_Ade]	TCGA-55-6979	F	59	Current reformed smoker for > 15 years	lung
Lung Adenocarcinoma [Lung_Ade]	TCGA-55-6980	M	56	Lifelong Non-smoker	lung
Lung Adenocarcinoma [Lung_Ade]	TCGA-55-6981	F	53	Current reformed smoker for > 15 years	lung
Lung Adenocarcinoma [Lung_Ade]	TCGA-55-6982	F	79	Lifelong Non-smoker	lung
Lung Adenocarcinoma [Lung_Ade]	TCGA-55-6983	M	81	Current reformed smoker for < or = 15 years	lung
Lung Adenocarcinoma [Lung_Ade]	TCGA-55-6984	NA	NA	NA	lung
Lung Adenocarcinoma [Lung_Ade]	TCGA-55-6985	F	58	Current reformed smoker for < or = 15 years	lung
Lung Adenocarcinoma [Lung_Ade]	TCGA-55-6986	F	74	Lifelong Non-smoker	lung
Lung Adenocarcinoma [Lung_Ade]	TCGA-73-4676	M	45	Current reformed smoker for < or = 15 years	lung
Lung Adenocarcinoma [Lung_Ade]	TCGA-91-6828	M	70	Current reformed smoker for > 15 years	lung
Lung Adenocarcinoma [Lung_Ade]	TCGA-91-6829	M	78	Current reformed smoker for < or = 15 years	lung
Lung Adenocarcinoma [Lung_Ade]	TCGA-91-6831	NA	NA	NA	lung
Lung Adenocarcinoma [Lung_Ade]	TCGA-91-6835	F	81	Current reformed smoker for > 15 years	lung
Lung Adenocarcinoma [Lung_Ade]	TCGA-91-6836	NA	NA	NA	lung
Lung Adenocarcinoma [Lung_Ade]	TCGA-91-6847	F	62	Current reformed smoker for > 15 years	lung
Lung Adenocarcinoma [Lung_Ade]	TCGA-91-6849	F	75	Current reformed smoker for > 15 years	lung
Lung Squamous Cell Carcinoma [Lung_Squ]	TCGA-22-4593	-	-	-	lung
Lung Squamous Cell Carcinoma [Lung_Squ]	TCGA-22-4609	-	-	-	lung
Lung Squamous Cell Carcinoma [Lung_Squ]	TCGA-22-5471	-	-	-	lung
Lung Squamous Cell Carcinoma [Lung_Squ]	TCGA-22-5472	-	-	-	lung
Lung Squamous Cell Carcinoma [Lung_Squ]	TCGA-22-5478	-	-	-	lung
Lung Squamous Cell Carcinoma [Lung_Squ]	TCGA-22-5481	-	-	-	lung
Lung Squamous Cell Carcinoma [Lung_Squ]	TCGA-22-5482	-	-	-	lung
Lung Squamous Cell Carcinoma [Lung_Squ]	TCGA-22-5483	-	-	-	lung
Lung Squamous Cell Carcinoma [Lung_Squ]	TCGA-22-5489	-	-	-	lung
Lung Squamous Cell Carcinoma [Lung_Squ]	TCGA-22-5491	-	-	-	lung
Lung Squamous Cell Carcinoma [Lung_Squ]	TCGA-33-4587	-	-	-	lung
Lung Squamous Cell Carcinoma [Lung_Squ]	TCGA-33-6737	-	-	-	lung
Lung Squamous Cell Carcinoma [Lung_Squ]	TCGA-34-7107	-	-	-	lung
Lung Squamous Cell Carcinoma [Lung_Squ]	TCGA-34-8454	-	-	-	lung
Lung Squamous Cell Carcinoma [Lung_Squ]	TCGA-39-5040	-	-	-	lung
Lung Squamous Cell Carcinoma [Lung_Squ]	TCGA-43-3394	-	-	-	lung
Lung Squamous Cell Carcinoma [Lung_Squ]	TCGA-43-5670	-	-	-	lung
Lung Squamous Cell Carcinoma [Lung_Squ]	TCGA-43-6143	-	-	-	lung
Lung Squamous Cell Carcinoma [Lung_Squ]	TCGA-43-6647	-	-	-	lung
Lung Squamous Cell Carcinoma [Lung_Squ]	TCGA-43-6771	-	-	-	lung
Lung Squamous Cell Carcinoma [Lung_Squ]	TCGA-43-6773	-	-	-	lung
Lung Squamous Cell Carcinoma [Lung_Squ]	TCGA-43-7657	-	-	-	lung
Lung Squamous Cell Carcinoma [Lung_Squ]	TCGA-43-7658	-	-	-	lung
Lung Squamous Cell Carcinoma [Lung_Squ]	TCGA-51-4079	-	-	-	lung
Lung Squamous Cell Carcinoma [Lung_Squ]	TCGA-51-4080	-	-	-	lung
Lung Squamous Cell Carcinoma [Lung_Squ]	TCGA-51-4081	-	-	-	lung
Lung Squamous Cell Carcinoma [Lung_Squ]	TCGA-56-7222	-	-	-	lung
Lung Squamous Cell Carcinoma [Lung_Squ]	TCGA-56-7579	-	-	-	lung
Lung Squamous Cell Carcinoma [Lung_Squ]	TCGA-56-7580	-	-	-	lung
Lung Squamous Cell Carcinoma [Lung_Squ]	TCGA-56-7582	-	-	-	lung
Lung Squamous Cell Carcinoma [Lung_Squ]	TCGA-56-7730	-	-	-	lung
Lung Squamous Cell Carcinoma [Lung_Squ]	TCGA-56-7731	-	-	-	lung
Lung Squamous Cell Carcinoma [Lung_Squ]	TCGA-56-7823	-	-	-	lung
Lung Squamous Cell Carcinoma [Lung_Squ]	TCGA-56-8082	-	-	-	lung
Lung Squamous Cell Carcinoma [Lung_Squ]	TCGA-56-8083	-	-	-	lung
Lung Squamous Cell Carcinoma [Lung_Squ]	TCGA-56-8201	-	-	-	lung
Lung Squamous Cell Carcinoma [Lung_Squ]	TCGA-56-8309	-	-	-	lung
Lung Squamous Cell Carcinoma [Lung_Squ]	TCGA-58-8386	-	-	-	lung
Lung Squamous Cell Carcinoma [Lung_Squ]	TCGA-60-2709	-	-	-	lung
Lung Squamous Cell Carcinoma [Lung_Squ]	TCGA-77-7138	-	-	-	lung
Lung Squamous Cell Carcinoma [Lung_Squ]	TCGA-77-7142	-	-	-	lung
Lung Squamous Cell Carcinoma [Lung_Squ]	TCGA-77-7335	-	-	-	lung
Lung Squamous Cell Carcinoma [Lung_Squ]	TCGA-77-7337	-	-	-	lung
Lung Squamous Cell Carcinoma [Lung_Squ]	TCGA-77-7338	-	-	-	lung
Lung Squamous Cell Carcinoma [Lung_Squ]	TCGA-77-8007	-	-	-	lung
Lung Squamous Cell Carcinoma [Lung_Squ]	TCGA-77-8008	-	-	-	lung
Lung Squamous Cell Carcinoma [Lung_Squ]	TCGA-85-7710	-	-	-	lung
Lung Squamous Cell Carcinoma [Lung_Squ]	TCGA-90-6837	-	-	-	lung
Lung Squamous Cell Carcinoma [Lung_Squ]	TCGA-90-7767	-	-	-	lung
Lung Squamous Cell Carcinoma [Lung_Squ]	TCGA-92-7340	-	-	-	lung
Rectum Adenocarcinoma [Rectum_Ade]	TCGA-AF-5654	-	-	-	colon
Rectum Adenocarcinoma [Rectum_Ade]	TCGA-AG-3725	-	-	-	colon
Rectum Adenocarcinoma [Rectum_Ade]	TCGA-AG-3731	-	-	-	colon
Rectum Adenocarcinoma [Rectum_Ade]	TCGA-AG-3732	-	-	-	colon
Rectum Adenocarcinoma [Rectum_Ade]	TCGA-AG-3742	-	-	-	colon
Rectum Adenocarcinoma [Rectum_Ade]	TCGA-AH-6643	-	-	-	colon
Colon Adenocarcinoma [Colon_Ade]	TCGA-A6-2675	-	-	-	colon
Colon Adenocarcinoma [Colon_Ade]	TCGA-A6-2682	-	-	-	colon
Colon Adenocarcinoma [Colon_Ade]	TCGA-A6-2684	-	-	-	colon
Colon Adenocarcinoma [Colon_Ade]	TCGA-A6-2685	-	-	-	colon
Colon Adenocarcinoma [Colon_Ade]	TCGA-A6-2686	-	-	-	colon
Colon Adenocarcinoma [Colon_Ade]	TCGA-A6-5659	-	-	-	colon
Colon Adenocarcinoma [Colon_Ade]	TCGA-A6-5662	-	-	-	colon
Colon Adenocarcinoma [Colon_Ade]	TCGA-A6-5665	-	-	-	colon
Colon Adenocarcinoma [Colon_Ade]	TCGA-A6-5667	-	-	-	colon
Colon Adenocarcinoma [Colon_Ade]	TCGA-AA-3489	-	-	-	colon
Colon Adenocarcinoma [Colon_Ade]	TCGA-AA-3496	-	-	-	colon
Colon Adenocarcinoma [Colon_Ade]	TCGA-AA-3511	-	-	-	colon
Colon Adenocarcinoma [Colon_Ade]	TCGA-AA-3655	-	-	-	colon
Colon Adenocarcinoma [Colon_Ade]	TCGA-AA-3660	-	-	-	colon
Colon Adenocarcinoma [Colon_Ade]	TCGA-AA-3662	-	-	-	colon
Colon Adenocarcinoma [Colon_Ade]	TCGA-AA-3663	-	-	-	colon
Colon Adenocarcinoma [Colon_Ade]	TCGA-AA-3697	-	-	-	colon
Colon Adenocarcinoma [Colon_Ade]	TCGA-AA-3712	-	-	-	colon
Colon Adenocarcinoma [Colon_Ade]	TCGA-AA-3713	-	-	-	colon
Colon Adenocarcinoma [Colon_Ade]	TCGA-AZ-6598	-	-	-	colon
Colon Adenocarcinoma [Colon_Ade]	TCGA-AZ-6599	-	-	-	colon
Colon Adenocarcinoma [Colon_Ade]	TCGA-AZ-6600	-	-	-	colon
Colon Adenocarcinoma [Colon_Ade]	TCGA-AZ-6601	-	-	-	colon
Colon Adenocarcinoma [Colon_Ade]	TCGA-AZ-6603	-	-	-	colon
Colon Adenocarcinoma [Colon_Ade]	TCGA-AZ-6605	-	-	-	colon
Colon Adenocarcinoma [Colon_Ade]	TCGA-F4-6704	-	-	-	colon
Prostate Adenocarcinoma [Prostate_Ade]	TCGA-CH-5761	-	-	-	prostate
Prostate Adenocarcinoma [Prostate_Ade]	TCGA-CH-5767	-	-	-	prostate
Prostate Adenocarcinoma [Prostate_Ade]	TCGA-CH-5768	-	-	-	prostate
Prostate Adenocarcinoma [Prostate_Ade]	TCGA-CH-5769	-	-	-	prostate
Prostate Adenocarcinoma [Prostate_Ade]	TCGA-EJ-7115	-	-	-	prostate
Prostate Adenocarcinoma [Prostate_Ade]	TCGA-EJ-7123	-	-	-	prostate
Prostate Adenocarcinoma [Prostate_Ade]	TCGA-EJ-7125	-	-	-	prostate
Prostate Adenocarcinoma [Prostate_Ade]	TCGA-EJ-7314	-	-	-	prostate
Prostate Adenocarcinoma [Prostate_Ade]	TCGA-EJ-7315	-	-	-	prostate
Prostate Adenocarcinoma [Prostate_Ade]	TCGA-EJ-7317	-	-	-	prostate
Prostate Adenocarcinoma [Prostate_Ade]	TCGA-EJ-7321	-	-	-	prostate
Prostate Adenocarcinoma [Prostate_Ade]	TCGA-EJ-7327	-	-	-	prostate
Prostate Adenocarcinoma [Prostate_Ade]	TCGA-EJ-7328	-	-	-	prostate
Prostate Adenocarcinoma [Prostate_Ade]	TCGA-EJ-7330	-	-	-	prostate
Prostate Adenocarcinoma [Prostate_Ade]	TCGA-EJ-7331	-	-	-	prostate
Prostate Adenocarcinoma [Prostate_Ade]	TCGA-EJ-7781	-	-	-	prostate
Prostate Adenocarcinoma [Prostate_Ade]	TCGA-EJ-7782	-	-	-	prostate
Prostate Adenocarcinoma [Prostate_Ade]	TCGA-EJ-7783	-	-	-	prostate
Prostate Adenocarcinoma [Prostate_Ade]	TCGA-EJ-7784	-	-	-	prostate
Prostate Adenocarcinoma [Prostate_Ade]	TCGA-EJ-7785	-	-	-	prostate
Prostate Adenocarcinoma [Prostate_Ade]	TCGA-EJ-7786	-	-	-	prostate
Prostate Adenocarcinoma [Prostate_Ade]	TCGA-EJ-7789	-	-	-	prostate
Prostate Adenocarcinoma [Prostate_Ade]	TCGA-EJ-7792	-	-	-	prostate
Prostate Adenocarcinoma [Prostate_Ade]	TCGA-EJ-7793	-	-	-	prostate
Prostate Adenocarcinoma [Prostate_Ade]	TCGA-EJ-7794	-	-	-	prostate
Prostate Adenocarcinoma [Prostate_Ade]	TCGA-EJ-7797	-	-	-	prostate
Prostate Adenocarcinoma [Prostate_Ade]	TCGA-G9-6333	-	-	-	prostate
Prostate Adenocarcinoma [Prostate_Ade]	TCGA-G9-6342	-	-	-	prostate
Prostate Adenocarcinoma [Prostate_Ade]	TCGA-G9-6348	-	-	-	prostate
Prostate Adenocarcinoma [Prostate_Ade]	TCGA-G9-6351	-	-	-	prostate
Prostate Adenocarcinoma [Prostate_Ade]	TCGA-G9-6356	-	-	-	prostate
Prostate Adenocarcinoma [Prostate_Ade]	TCGA-G9-6362	-	-	-	prostate
Prostate Adenocarcinoma [Prostate_Ade]	TCGA-G9-6363	-	-	-	prostate
Prostate Adenocarcinoma [Prostate_Ade]	TCGA-G9-6365	-	-	-	prostate
Prostate Adenocarcinoma [Prostate_Ade]	TCGA-G9-6384	-	-	-	prostate
Prostate Adenocarcinoma [Prostate_Ade]	TCGA-G9-6496	-	-	-	prostate
Prostate Adenocarcinoma [Prostate_Ade]	TCGA-G9-6499	-	-	-	prostate
Prostate Adenocarcinoma [Prostate_Ade]	TCGA-HC-7211	-	-	-	prostate
Prostate Adenocarcinoma [Prostate_Ade]	TCGA-HC-7737	-	-	-	prostate
Prostate Adenocarcinoma [Prostate_Ade]	TCGA-HC-7738	-	-	-	prostate
Prostate Adenocarcinoma [Prostate_Ade]	TCGA-HC-7740	-	-	-	prostate
Prostate Adenocarcinoma [Prostate_Ade]	TCGA-HC-7742	-	-	-	prostate
Prostate Adenocarcinoma [Prostate_Ade]	TCGA-HC-7745	-	-	-	prostate
Prostate Adenocarcinoma [Prostate_Ade]	TCGA-HC-7747	-	-	-	prostate
Prostate Adenocarcinoma [Prostate_Ade]	TCGA-HC-7752	-	-	-	prostate
Prostate Adenocarcinoma [Prostate_Ade]	TCGA-HC-7819	-	-	-	prostate
Prostate Adenocarcinoma [Prostate_Ade]	TCGA-HC-8258	-	-	-	prostate
Prostate Adenocarcinoma [Prostate_Ade]	TCGA-HC-8259	-	-	-	prostate
Prostate Adenocarcinoma [Prostate_Ade]	TCGA-HC-8260	-	-	-	prostate
Prostate Adenocarcinoma [Prostate_Ade]	TCGA-HC-8262	-	-	-	prostate
Breast Invasive Carcinoma [Breast_Inv]	TCGA-A7-A0CE	-	-	-	breast
Breast Invasive Carcinoma [Breast_Inv]	TCGA-A7-A0CH	-	-	-	breast
Breast Invasive Carcinoma [Breast_Inv]	TCGA-A7-A0D9	-	-	-	breast
Breast Invasive Carcinoma [Breast_Inv]	TCGA-A7-A0DB	-	-	-	breast
Breast Invasive Carcinoma [Breast_Inv]	TCGA-A7-A0DC	-	-	-	breast
Breast Invasive Carcinoma [Breast_Inv]	TCGA-A7-A13E	-	-	-	breast
Breast Invasive Carcinoma [Breast_Inv]	TCGA-A7-A13F	-	-	-	breast
Breast Invasive Carcinoma [Breast_Inv]	TCGA-A7-A13G	-	-	-	breast
Breast Invasive Carcinoma [Breast_Inv]	TCGA-AC-A23H	-	-	-	breast
Breast Invasive Carcinoma [Breast_Inv]	TCGA-AC-A2FB	-	-	-	breast
Breast Invasive Carcinoma [Breast_Inv]	TCGA-AC-A2FF	-	-	-	breast
Breast Invasive Carcinoma [Breast_Inv]	TCGA-AC-A2FM	-	-	-	breast
Breast Invasive Carcinoma [Breast_Inv]	TCGA-BH-A0AU	-	-	-	breast
Breast Invasive Carcinoma [Breast_Inv]	TCGA-BH-A0AY	-	-	-	breast
Breast Invasive Carcinoma [Breast_Inv]	TCGA-BH-A0AZ	-	-	-	breast
Breast Invasive Carcinoma [Breast_Inv]	TCGA-BH-A0B2	-	-	-	breast
Breast Invasive Carcinoma [Breast_Inv]	TCGA-BH-A0B3	-	-	-	breast
Breast Invasive Carcinoma [Breast_Inv]	TCGA-BH-A0B5	-	-	-	breast
Breast Invasive Carcinoma [Breast_Inv]	TCGA-BH-A0B7	-	-	-	breast
Breast Invasive Carcinoma [Breast_Inv]	TCGA-BH-A0B8	-	-	-	breast
Breast Invasive Carcinoma [Breast_Inv]	TCGA-BH-A0BA	-	-	-	breast
Breast Invasive Carcinoma [Breast_Inv]	TCGA-BH-A0BC	-	-	-	breast
Breast Invasive Carcinoma [Breast_Inv]	TCGA-BH-A0BJ	-	-	-	breast
Breast Invasive Carcinoma [Breast_Inv]	TCGA-BH-A0BM	-	-	-	breast
Breast Invasive Carcinoma [Breast_Inv]	TCGA-BH-A0BQ	-	-	-	breast
Breast Invasive Carcinoma [Breast_Inv]	TCGA-BH-A0BS	-	-	-	breast
Breast Invasive Carcinoma [Breast_Inv]	TCGA-BH-A0BT	-	-	-	breast
Breast Invasive Carcinoma [Breast_Inv]	TCGA-BH-A0BV	-	-	-	breast
Breast Invasive Carcinoma [Breast_Inv]	TCGA-BH-A0BW	-	-	-	breast
Breast Invasive Carcinoma [Breast_Inv]	TCGA-BH-A0BZ	-	-	-	breast
Breast Invasive Carcinoma [Breast_Inv]	TCGA-BH-A0C0	-	-	-	breast
Breast Invasive Carcinoma [Breast_Inv]	TCGA-BH-A0C3	-	-	-	breast
Breast Invasive Carcinoma [Breast_Inv]	TCGA-BH-A0DD	-	-	-	breast
Breast Invasive Carcinoma [Breast_Inv]	TCGA-BH-A0DG	-	-	-	breast
Breast Invasive Carcinoma [Breast_Inv]	TCGA-BH-A0DH	-	-	-	breast
Breast Invasive Carcinoma [Breast_Inv]	TCGA-BH-A0DK	-	-	-	breast
Breast Invasive Carcinoma [Breast_Inv]	TCGA-BH-A0DL	-	-	-	breast
Breast Invasive Carcinoma [Breast_Inv]	TCGA-BH-A0DO	-	-	-	breast
Breast Invasive Carcinoma [Breast_Inv]	TCGA-BH-A0DP	-	-	-	breast
Breast Invasive Carcinoma [Breast_Inv]	TCGA-BH-A0DQ	-	-	-	breast
Breast Invasive Carcinoma [Breast_Inv]	TCGA-BH-A0DT	-	-	-	breast
Breast Invasive Carcinoma [Breast_Inv]	TCGA-BH-A0DV	-	-	-	breast
Breast Invasive Carcinoma [Breast_Inv]	TCGA-BH-A0DZ	-	-	-	breast
Breast Invasive Carcinoma [Breast_Inv]	TCGA-BH-A0E0	-	-	-	breast
Breast Invasive Carcinoma [Breast_Inv]	TCGA-BH-A0E1	-	-	-	breast
Breast Invasive Carcinoma [Breast_Inv]	TCGA-BH-A0H5	-	-	-	breast
Breast Invasive Carcinoma [Breast_Inv]	TCGA-BH-A0H7	-	-	-	breast
Breast Invasive Carcinoma [Breast_Inv]	TCGA-BH-A0HA	-	-	-	breast
Breast Invasive Carcinoma [Breast_Inv]	TCGA-BH-A0HK	-	-	-	breast
Breast Invasive Carcinoma [Breast_Inv]	TCGA-BH-A18J	-	-	-	breast
Breast Invasive Carcinoma [Breast_Inv]	TCGA-BH-A18K	-	-	-	breast
Breast Invasive Carcinoma [Breast_Inv]	TCGA-BH-A18L	-	-	-	breast
Breast Invasive Carcinoma [Breast_Inv]	TCGA-BH-A18M	-	-	-	breast
Breast Invasive Carcinoma [Breast_Inv]	TCGA-BH-A18N	-	-	-	breast
Breast Invasive Carcinoma [Breast_Inv]	TCGA-BH-A18P	-	-	-	breast
Breast Invasive Carcinoma [Breast_Inv]	TCGA-BH-A18Q	-	-	-	breast
Breast Invasive Carcinoma [Breast_Inv]	TCGA-BH-A18R	-	-	-	breast
Breast Invasive Carcinoma [Breast_Inv]	TCGA-BH-A18S	-	-	-	breast
Breast Invasive Carcinoma [Breast_Inv]	TCGA-BH-A18U	-	-	-	breast
Breast Invasive Carcinoma [Breast_Inv]	TCGA-BH-A18V	-	-	-	breast
Breast Invasive Carcinoma [Breast_Inv]	TCGA-BH-A1EN	-	-	-	breast
Breast Invasive Carcinoma [Breast_Inv]	TCGA-BH-A1EO	-	-	-	breast
Breast Invasive Carcinoma [Breast_Inv]	TCGA-BH-A1ET	-	-	-	breast
Breast Invasive Carcinoma [Breast_Inv]	TCGA-BH-A1EU	-	-	-	breast
Breast Invasive Carcinoma [Breast_Inv]	TCGA-BH-A1EV	-	-	-	breast
Breast Invasive Carcinoma [Breast_Inv]	TCGA-BH-A1EW	-	-	-	breast
Breast Invasive Carcinoma [Breast_Inv]	TCGA-BH-A1F0	-	-	-	breast
Breast Invasive Carcinoma [Breast_Inv]	TCGA-BH-A1F2	-	-	-	breast
Breast Invasive Carcinoma [Breast_Inv]	TCGA-BH-A1F6	-	-	-	breast
Breast Invasive Carcinoma [Breast_Inv]	TCGA-BH-A1F8	-	-	-	breast
Breast Invasive Carcinoma [Breast_Inv]	TCGA-BH-A1FB	-	-	-	breast
Breast Invasive Carcinoma [Breast_Inv]	TCGA-BH-A1FC	-	-	-	breast
Breast Invasive Carcinoma [Breast_Inv]	TCGA-BH-A1FD	-	-	-	breast
Breast Invasive Carcinoma [Breast_Inv]	TCGA-BH-A1FE	-	-	-	breast
Breast Invasive Carcinoma [Breast_Inv]	TCGA-BH-A1FG	-	-	-	breast
Breast Invasive Carcinoma [Breast_Inv]	TCGA-BH-A1FH	-	-	-	breast
Breast Invasive Carcinoma [Breast_Inv]	TCGA-BH-A1FJ	-	-	-	breast
Breast Invasive Carcinoma [Breast_Inv]	TCGA-BH-A1FM	-	-	-	breast
Breast Invasive Carcinoma [Breast_Inv]	TCGA-BH-A1FN	-	-	-	breast
Breast Invasive Carcinoma [Breast_Inv]	TCGA-BH-A1FR	-	-	-	breast
Breast Invasive Carcinoma [Breast_Inv]	TCGA-BH-A1FU	-	-	-	breast
Breast Invasive Carcinoma [Breast_Inv]	TCGA-BH-A203	-	-	-	breast
Breast Invasive Carcinoma [Breast_Inv]	TCGA-BH-A204	-	-	-	breast
Breast Invasive Carcinoma [Breast_Inv]	TCGA-BH-A208	-	-	-	breast
Breast Invasive Carcinoma [Breast_Inv]	TCGA-BH-A209	-	-	-	breast
Breast Invasive Carcinoma [Breast_Inv]	TCGA-E2-A153	-	-	-	breast
Breast Invasive Carcinoma [Breast_Inv]	TCGA-E2-A158	-	-	-	breast
Breast Invasive Carcinoma [Breast_Inv]	TCGA-E2-A15I	-	-	-	breast
Breast Invasive Carcinoma [Breast_Inv]	TCGA-E2-A15K	-	-	-	breast
Breast Invasive Carcinoma [Breast_Inv]	TCGA-E2-A15M	-	-	-	breast
Breast Invasive Carcinoma [Breast_Inv]	TCGA-E2-A1BC	-	-	-	breast
Breast Invasive Carcinoma [Breast_Inv]	TCGA-E2-A1IG	-	-	-	breast
Breast Invasive Carcinoma [Breast_Inv]	TCGA-E2-A1L7	-	-	-	breast
Breast Invasive Carcinoma [Breast_Inv]	TCGA-E2-A1LB	-	-	-	breast
Breast Invasive Carcinoma [Breast_Inv]	TCGA-E2-A1LH	-	-	-	breast
Breast Invasive Carcinoma [Breast_Inv]	TCGA-E2-A1LS	-	-	-	breast
Breast Invasive Carcinoma [Breast_Inv]	TCGA-E9-A1N4	-	-	-	breast
Breast Invasive Carcinoma [Breast_Inv]	TCGA-E9-A1N5	-	-	-	breast
Breast Invasive Carcinoma [Breast_Inv]	TCGA-E9-A1N6	-	-	-	breast
Breast Invasive Carcinoma [Breast_Inv]	TCGA-E9-A1N9	-	-	-	breast
Breast Invasive Carcinoma [Breast_Inv]	TCGA-E9-A1NA	-	-	-	breast
Breast Invasive Carcinoma [Breast_Inv]	TCGA-E9-A1ND	-	-	-	breast
Breast Invasive Carcinoma [Breast_Inv]	TCGA-E9-A1NF	-	-	-	breast
Breast Invasive Carcinoma [Breast_Inv]	TCGA-E9-A1NG	-	-	-	breast
Breast Invasive Carcinoma [Breast_Inv]	TCGA-E9-A1R7	-	-	-	breast
Breast Invasive Carcinoma [Breast_Inv]	TCGA-E9-A1RB	-	-	-	breast
Breast Invasive Carcinoma [Breast_Inv]	TCGA-E9-A1RC	-	-	-	breast
Breast Invasive Carcinoma [Breast_Inv]	TCGA-E9-A1RD	-	-	-	breast
Breast Invasive Carcinoma [Breast_Inv]	TCGA-E9-A1RF	-	-	-	breast
Breast Invasive Carcinoma [Breast_Inv]	TCGA-E9-A1RH	-	-	-	breast
Breast Invasive Carcinoma [Breast_Inv]	TCGA-E9-A1RI	-	-	-	breast
Breast Invasive Carcinoma [Breast_Inv]	TCGA-GI-A2C8	-	-	-	breast
Breast Invasive Carcinoma [Breast_Inv]	TCGA-GI-A2C9	-	-	-	breast
Thyroid Carcinoma [Thyroid]	TCGA-BJ-A28R	-	-	-	thyroid
Thyroid Carcinoma [Thyroid]	TCGA-BJ-A28W	-	-	-	thyroid
Thyroid Carcinoma [Thyroid]	TCGA-BJ-A28X	-	-	-	thyroid
Thyroid Carcinoma [Thyroid]	TCGA-BJ-A290	-	-	-	thyroid
Thyroid Carcinoma [Thyroid]	TCGA-BJ-A2N7	-	-	-	thyroid
Thyroid Carcinoma [Thyroid]	TCGA-BJ-A2N8	-	-	-	thyroid
Thyroid Carcinoma [Thyroid]	TCGA-BJ-A2N9	-	-	-	thyroid
Thyroid Carcinoma [Thyroid]	TCGA-BJ-A2NA	-	-	-	thyroid
Thyroid Carcinoma [Thyroid]	TCGA-BJ-A3PR	-	-	-	thyroid
Thyroid Carcinoma [Thyroid]	TCGA-BJ-A3PU	-	-	-	thyroid
Thyroid Carcinoma [Thyroid]	TCGA-DO-A1JZ	-	-	-	thyroid
Thyroid Carcinoma [Thyroid]	TCGA-E8-A2JQ	-	-	-	thyroid
Thyroid Carcinoma [Thyroid]	TCGA-EL-A3GZ	-	-	-	thyroid
Thyroid Carcinoma [Thyroid]	TCGA-EL-A3H1	-	-	-	thyroid
Thyroid Carcinoma [Thyroid]	TCGA-EL-A3H2	-	-	-	thyroid
Thyroid Carcinoma [Thyroid]	TCGA-EL-A3H7	-	-	-	thyroid
Thyroid Carcinoma [Thyroid]	TCGA-EL-A3MW	-	-	-	thyroid
Thyroid Carcinoma [Thyroid]	TCGA-EL-A3MX	-	-	-	thyroid
Thyroid Carcinoma [Thyroid]	TCGA-EL-A3MY	-	-	-	thyroid
Thyroid Carcinoma [Thyroid]	TCGA-EL-A3N2	-	-	-	thyroid
Thyroid Carcinoma [Thyroid]	TCGA-EL-A3N3	-	-	-	thyroid
Thyroid Carcinoma [Thyroid]	TCGA-EL-A3T0	-	-	-	thyroid
Thyroid Carcinoma [Thyroid]	TCGA-EL-A3T1	-	-	-	thyroid
Thyroid Carcinoma [Thyroid]	TCGA-EL-A3T2	-	-	-	thyroid
Thyroid Carcinoma [Thyroid]	TCGA-EL-A3T3	-	-	-	thyroid
Thyroid Carcinoma [Thyroid]	TCGA-EL-A3T6	-	-	-	thyroid
Thyroid Carcinoma [Thyroid]	TCGA-EL-A3T7	-	-	-	thyroid
Thyroid Carcinoma [Thyroid]	TCGA-EL-A3T8	-	-	-	thyroid
Thyroid Carcinoma [Thyroid]	TCGA-EL-A3TA	-	-	-	thyroid
Thyroid Carcinoma [Thyroid]	TCGA-EL-A3TB	-	-	-	thyroid
Thyroid Carcinoma [Thyroid]	TCGA-EL-A3ZG	-	-	-	thyroid
Thyroid Carcinoma [Thyroid]	TCGA-EL-A3ZH	-	-	-	thyroid
Thyroid Carcinoma [Thyroid]	TCGA-EL-A3ZK	-	-	-	thyroid
Thyroid Carcinoma [Thyroid]	TCGA-EL-A3ZL	-	-	-	thyroid
Thyroid Carcinoma [Thyroid]	TCGA-EL-A3ZM	-	-	-	thyroid
Thyroid Carcinoma [Thyroid]	TCGA-EL-A3ZO	-	-	-	thyroid
Thyroid Carcinoma [Thyroid]	TCGA-EL-A3ZP	-	-	-	thyroid
Thyroid Carcinoma [Thyroid]	TCGA-EL-A3ZQ	-	-	-	thyroid
Thyroid Carcinoma [Thyroid]	TCGA-EL-A3ZR	-	-	-	thyroid
Thyroid Carcinoma [Thyroid]	TCGA-EL-A3ZS	-	-	-	thyroid
Thyroid Carcinoma [Thyroid]	TCGA-EL-A3ZT	-	-	-	thyroid
Thyroid Carcinoma [Thyroid]	TCGA-EM-A1CS	-	-	-	thyroid
Thyroid Carcinoma [Thyroid]	TCGA-EM-A1CT	-	-	-	thyroid
Thyroid Carcinoma [Thyroid]	TCGA-EM-A1CU	-	-	-	thyroid
Thyroid Carcinoma [Thyroid]	TCGA-EM-A1CV	-	-	-	thyroid
Thyroid Carcinoma [Thyroid]	TCGA-EM-A1CW	-	-	-	thyroid
Thyroid Carcinoma [Thyroid]	TCGA-EM-A1YC	-	-	-	thyroid
Thyroid Carcinoma [Thyroid]	TCGA-EM-A3ST	-	-	-	thyroid
Thyroid Carcinoma [Thyroid]	TCGA-ET-A2MX	-	-	-	thyroid
Thyroid Carcinoma [Thyroid]	TCGA-ET-A2N5	-	-	-	thyroid
Thyroid Carcinoma [Thyroid]	TCGA-ET-A3DP	-	-	-	thyroid
Thyroid Carcinoma [Thyroid]	TCGA-ET-A3DW	-	-	-	thyroid
Thyroid Carcinoma [Thyroid]	TCGA-FY-A3TY	-	-	-	thyroid
Thyroid Carcinoma [Thyroid]	TCGA-GE-A2C6	-	-	-	thyroid
Thyroid Carcinoma [Thyroid]	TCGA-H2-A2K9	-	-	-	thyroid
Thyroid Carcinoma [Thyroid]	TCGA-H2-A3RI	-	-	-	thyroid
Thyroid Carcinoma [Thyroid]	TCGA-KS-A41I	-	-	-	thyroid
Thyroid Carcinoma [Thyroid]	TCGA-KS-A41J	-	-	-	thyroid
Thyroid Carcinoma [Thyroid]	TCGA-KS-A41L	-	-	-	thyroid
Kidney Renal Papillary Cell Carcinoma [Kidney_Pap]	TCGA-A4-A4ZT	-	-	-	kidney
Kidney Renal Papillary Cell Carcinoma [Kidney_Pap]	TCGA-A4-A57E	-	-	-	kidney
Kidney Renal Papillary Cell Carcinoma [Kidney_Pap]	TCGA-B9-4115	-	-	-	kidney
Kidney Renal Papillary Cell Carcinoma [Kidney_Pap]	TCGA-BQ-5875	-	-	-	kidney
Kidney Renal Papillary Cell Carcinoma [Kidney_Pap]	TCGA-BQ-5877	-	-	-	kidney
Kidney Renal Papillary Cell Carcinoma [Kidney_Pap]	TCGA-BQ-5878	-	-	-	kidney
Kidney Renal Papillary Cell Carcinoma [Kidney_Pap]	TCGA-BQ-5879	-	-	-	kidney
Kidney Renal Papillary Cell Carcinoma [Kidney_Pap]	TCGA-BQ-5882	-	-	-	kidney
Kidney Renal Papillary Cell Carcinoma [Kidney_Pap]	TCGA-BQ-5884	-	-	-	kidney
Kidney Renal Papillary Cell Carcinoma [Kidney_Pap]	TCGA-BQ-5887	-	-	-	kidney
Kidney Renal Papillary Cell Carcinoma [Kidney_Pap]	TCGA-BQ-5888	-	-	-	kidney
Kidney Renal Papillary Cell Carcinoma [Kidney_Pap]	TCGA-BQ-5890	-	-	-	kidney
Kidney Renal Papillary Cell Carcinoma [Kidney_Pap]	TCGA-BQ-5891	-	-	-	kidney
Kidney Renal Papillary Cell Carcinoma [Kidney_Pap]	TCGA-BQ-5894	-	-	-	kidney
Kidney Renal Papillary Cell Carcinoma [Kidney_Pap]	TCGA-BQ-7044	-	-	-	kidney
Kidney Renal Papillary Cell Carcinoma [Kidney_Pap]	TCGA-BQ-7045	-	-	-	kidney
Kidney Renal Papillary Cell Carcinoma [Kidney_Pap]	TCGA-BQ-7046	-	-	-	kidney
Kidney Renal Papillary Cell Carcinoma [Kidney_Pap]	TCGA-BQ-7051	-	-	-	kidney
Kidney Renal Papillary Cell Carcinoma [Kidney_Pap]	TCGA-BQ-7055	-	-	-	kidney
Kidney Renal Papillary Cell Carcinoma [Kidney_Pap]	TCGA-BQ-7059	-	-	-	kidney
Kidney Renal Papillary Cell Carcinoma [Kidney_Pap]	TCGA-BQ-7061	-	-	-	kidney
Kidney Renal Papillary Cell Carcinoma [Kidney_Pap]	TCGA-DZ-6131	-	-	-	kidney
Kidney Renal Papillary Cell Carcinoma [Kidney_Pap]	TCGA-DZ-6132	-	-	-	kidney
Kidney Renal Papillary Cell Carcinoma [Kidney_Pap]	TCGA-DZ-6133	-	-	-	kidney
Kidney Renal Papillary Cell Carcinoma [Kidney_Pap]	TCGA-DZ-6134	-	-	-	kidney
Kidney Renal Papillary Cell Carcinoma [Kidney_Pap]	TCGA-GL-6846	-	-	-	kidney
Kidney Renal Papillary Cell Carcinoma [Kidney_Pap]	TCGA-GL-7966	-	-	-	kidney
Kidney Renal Papillary Cell Carcinoma [Kidney_Pap]	TCGA-GL-A59R	-	-	-	kidney
Kidney Renal Papillary Cell Carcinoma [Kidney_Pap]	TCGA-P4-A5E8	-	-	-	kidney
Kidney Renal Papillary Cell Carcinoma [Kidney_Pap]	TCGA-P4-A5ED	-	-	-	kidney
Kidney Renal Clear Cell Carcinoma [Kidney_Cle]	TCGA-A3-3358	-	-	-	kidney
Kidney Renal Clear Cell Carcinoma [Kidney_Cle]	TCGA-A3-3387	-	-	-	kidney
Kidney Renal Clear Cell Carcinoma [Kidney_Cle]	TCGA-B0-4700	-	-	-	kidney
Kidney Renal Clear Cell Carcinoma [Kidney_Cle]	TCGA-B0-4712	-	-	-	kidney
Kidney Renal Clear Cell Carcinoma [Kidney_Cle]	TCGA-B0-5402	-	-	-	kidney
Kidney Renal Clear Cell Carcinoma [Kidney_Cle]	TCGA-B0-5690	-	-	-	kidney
Kidney Renal Clear Cell Carcinoma [Kidney_Cle]	TCGA-B0-5691	-	-	-	kidney
Kidney Renal Clear Cell Carcinoma [Kidney_Cle]	TCGA-B0-5694	-	-	-	kidney
Kidney Renal Clear Cell Carcinoma [Kidney_Cle]	TCGA-B0-5696	-	-	-	kidney
Kidney Renal Clear Cell Carcinoma [Kidney_Cle]	TCGA-B0-5697	-	-	-	kidney
Kidney Renal Clear Cell Carcinoma [Kidney_Cle]	TCGA-B0-5699	-	-	-	kidney
Kidney Renal Clear Cell Carcinoma [Kidney_Cle]	TCGA-B0-5701	-	-	-	kidney
Kidney Renal Clear Cell Carcinoma [Kidney_Cle]	TCGA-B0-5703	-	-	-	kidney
Kidney Renal Clear Cell Carcinoma [Kidney_Cle]	TCGA-B0-5705	-	-	-	kidney
Kidney Renal Clear Cell Carcinoma [Kidney_Cle]	TCGA-B0-5706	-	-	-	kidney
Kidney Renal Clear Cell Carcinoma [Kidney_Cle]	TCGA-B0-5709	-	-	-	kidney
Kidney Renal Clear Cell Carcinoma [Kidney_Cle]	TCGA-B0-5711	-	-	-	kidney
Kidney Renal Clear Cell Carcinoma [Kidney_Cle]	TCGA-B0-5712	-	-	-	kidney
Kidney Renal Clear Cell Carcinoma [Kidney_Cle]	TCGA-B2-5636	-	-	-	kidney
Kidney Renal Clear Cell Carcinoma [Kidney_Cle]	TCGA-B2-5641	-	-	-	kidney
Kidney Renal Clear Cell Carcinoma [Kidney_Cle]	TCGA-B8-4619	-	-	-	kidney
Kidney Renal Clear Cell Carcinoma [Kidney_Cle]	TCGA-B8-4620	-	-	-	kidney
Kidney Renal Clear Cell Carcinoma [Kidney_Cle]	TCGA-B8-4622	-	-	-	kidney
Kidney Renal Clear Cell Carcinoma [Kidney_Cle]	TCGA-B8-5549	-	-	-	kidney
Kidney Renal Clear Cell Carcinoma [Kidney_Cle]	TCGA-B8-5552	-	-	-	kidney
Kidney Renal Clear Cell Carcinoma [Kidney_Cle]	TCGA-CJ-5672	-	-	-	kidney
Kidney Renal Clear Cell Carcinoma [Kidney_Cle]	TCGA-CJ-5676	-	-	-	kidney
Kidney Renal Clear Cell Carcinoma [Kidney_Cle]	TCGA-CJ-5677	-	-	-	kidney
Kidney Renal Clear Cell Carcinoma [Kidney_Cle]	TCGA-CJ-5678	-	-	-	kidney
Kidney Renal Clear Cell Carcinoma [Kidney_Cle]	TCGA-CJ-5679	-	-	-	kidney
Kidney Renal Clear Cell Carcinoma [Kidney_Cle]	TCGA-CJ-5680	-	-	-	kidney
Kidney Renal Clear Cell Carcinoma [Kidney_Cle]	TCGA-CJ-5681	-	-	-	kidney
Kidney Renal Clear Cell Carcinoma [Kidney_Cle]	TCGA-CJ-5689	-	-	-	kidney
Kidney Renal Clear Cell Carcinoma [Kidney_Cle]	TCGA-CJ-6030	-	-	-	kidney
Kidney Renal Clear Cell Carcinoma [Kidney_Cle]	TCGA-CJ-6033	-	-	-	kidney
Kidney Renal Clear Cell Carcinoma [Kidney_Cle]	TCGA-CW-5580	-	-	-	kidney
Kidney Renal Clear Cell Carcinoma [Kidney_Cle]	TCGA-CW-5581	-	-	-	kidney
Kidney Renal Clear Cell Carcinoma [Kidney_Cle]	TCGA-CW-5584	-	-	-	kidney
Kidney Renal Clear Cell Carcinoma [Kidney_Cle]	TCGA-CW-5585	-	-	-	kidney
Kidney Renal Clear Cell Carcinoma [Kidney_Cle]	TCGA-CW-5587	-	-	-	kidney
Kidney Renal Clear Cell Carcinoma [Kidney_Cle]	TCGA-CW-5589	-	-	-	kidney
Kidney Renal Clear Cell Carcinoma [Kidney_Cle]	TCGA-CW-5591	-	-	-	kidney
Kidney Renal Clear Cell Carcinoma [Kidney_Cle]	TCGA-CW-6087	-	-	-	kidney
Kidney Renal Clear Cell Carcinoma [Kidney_Cle]	TCGA-CW-6088	-	-	-	kidney
Kidney Renal Clear Cell Carcinoma [Kidney_Cle]	TCGA-CW-6090	-	-	-	kidney
Kidney Renal Clear Cell Carcinoma [Kidney_Cle]	TCGA-CZ-4863	-	-	-	kidney
Kidney Renal Clear Cell Carcinoma [Kidney_Cle]	TCGA-CZ-4864	-	-	-	kidney
Kidney Renal Clear Cell Carcinoma [Kidney_Cle]	TCGA-CZ-4865	-	-	-	kidney
Kidney Renal Clear Cell Carcinoma [Kidney_Cle]	TCGA-CZ-5451	-	-	-	kidney
Kidney Renal Clear Cell Carcinoma [Kidney_Cle]	TCGA-CZ-5452	-	-	-	kidney
Kidney Renal Clear Cell Carcinoma [Kidney_Cle]	TCGA-CZ-5453	-	-	-	kidney
Kidney Renal Clear Cell Carcinoma [Kidney_Cle]	TCGA-CZ-5454	-	-	-	kidney
Kidney Renal Clear Cell Carcinoma [Kidney_Cle]	TCGA-CZ-5455	-	-	-	kidney
Kidney Renal Clear Cell Carcinoma [Kidney_Cle]	TCGA-CZ-5456	-	-	-	kidney
Kidney Renal Clear Cell Carcinoma [Kidney_Cle]	TCGA-CZ-5457	-	-	-	kidney
Kidney Renal Clear Cell Carcinoma [Kidney_Cle]	TCGA-CZ-5458	-	-	-	kidney
Kidney Renal Clear Cell Carcinoma [Kidney_Cle]	TCGA-CZ-5461	-	-	-	kidney
Kidney Renal Clear Cell Carcinoma [Kidney_Cle]	TCGA-CZ-5462	-	-	-	kidney
Kidney Renal Clear Cell Carcinoma [Kidney_Cle]	TCGA-CZ-5463	-	-	-	kidney
Kidney Renal Clear Cell Carcinoma [Kidney_Cle]	TCGA-CZ-5465	-	-	-	kidney
Kidney Renal Clear Cell Carcinoma [Kidney_Cle]	TCGA-CZ-5466	-	-	-	kidney
Kidney Renal Clear Cell Carcinoma [Kidney_Cle]	TCGA-CZ-5467	-	-	-	kidney
Kidney Renal Clear Cell Carcinoma [Kidney_Cle]	TCGA-CZ-5468	-	-	-	kidney
Kidney Renal Clear Cell Carcinoma [Kidney_Cle]	TCGA-CZ-5469	-	-	-	kidney
Kidney Renal Clear Cell Carcinoma [Kidney_Cle]	TCGA-CZ-5470	-	-	-	kidney
Kidney Renal Clear Cell Carcinoma [Kidney_Cle]	TCGA-CZ-5982	-	-	-	kidney
Kidney Renal Clear Cell Carcinoma [Kidney_Cle]	TCGA-CZ-5984	-	-	-	kidney
Kidney Renal Clear Cell Carcinoma [Kidney_Cle]	TCGA-CZ-5985	-	-	-	kidney
Kidney Renal Clear Cell Carcinoma [Kidney_Cle]	TCGA-CZ-5986	-	-	-	kidney
Kidney Renal Clear Cell Carcinoma [Kidney_Cle]	TCGA-CZ-5987	-	-	-	kidney
Kidney Renal Clear Cell Carcinoma [Kidney_Cle]	TCGA-CZ-5988	-	-	-	kidney
Kidney Renal Clear Cell Carcinoma [Kidney_Cle]	TCGA-CZ-5989	-	-	-	kidney
Kidney Chromophobe [Kidney_Chr]	TCGA-KL-8324	-	-	-	kidney
Kidney Chromophobe [Kidney_Chr]	TCGA-KL-8326	-	-	-	kidney
Kidney Chromophobe [Kidney_Chr]	TCGA-KL-8329	-	-	-	kidney
Kidney Chromophobe [Kidney_Chr]	TCGA-KL-8332	-	-	-	kidney
Kidney Chromophobe [Kidney_Chr]	TCGA-KL-8336	-	-	-	kidney
Kidney Chromophobe [Kidney_Chr]	TCGA-KL-8339	-	-	-	kidney
Kidney Chromophobe [Kidney_Chr]	TCGA-KN-8419	-	-	-	kidney
Kidney Chromophobe [Kidney_Chr]	TCGA-KN-8422	-	-	-	kidney
Kidney Chromophobe [Kidney_Chr]	TCGA-KN-8423	-	-	-	kidney
Kidney Chromophobe [Kidney_Chr]	TCGA-KN-8424	-	-	-	kidney
Kidney Chromophobe [Kidney_Chr]	TCGA-KN-8425	-	-	-	kidney
Kidney Chromophobe [Kidney_Chr]	TCGA-KN-8426	-	-	-	kidney
Kidney Chromophobe [Kidney_Chr]	TCGA-KN-8427	-	-	-	kidney
Kidney Chromophobe [Kidney_Chr]	TCGA-KN-8428	-	-	-	kidney
Kidney Chromophobe [Kidney_Chr]	TCGA-KN-8429	-	-	-	kidney
Kidney Chromophobe [Kidney_Chr]	TCGA-KN-8430	-	-	-	kidney
Kidney Chromophobe [Kidney_Chr]	TCGA-KN-8431	-	-	-	kidney
Kidney Chromophobe [Kidney_Chr]	TCGA-KN-8432	-	-	-	kidney
Kidney Chromophobe [Kidney_Chr]	TCGA-KN-8433	-	-	-	kidney
Kidney Chromophobe [Kidney_Chr]	TCGA-KN-8434	-	-	-	kidney
Kidney Chromophobe [Kidney_Chr]	TCGA-KN-8435	-	-	-	kidney
Kidney Chromophobe [Kidney_Chr]	TCGA-KN-8436	-	-	-	kidney
Kidney Chromophobe [Kidney_Chr]	TCGA-KN-8437	-	-	-	kidney
Kidney Chromophobe [Kidney_Chr]	TCGA-KO-8403	-	-	-	kidney
Kidney Chromophobe [Kidney_Chr]	TCGA-KO-8415	-	-	-	kidney
Liver Hepatocellular Carcinoma [Liver_Hep]	TCGA-BC-A10Q	-	-	-	liver
Liver Hepatocellular Carcinoma [Liver_Hep]	TCGA-BC-A10R	-	-	-	liver
Liver Hepatocellular Carcinoma [Liver_Hep]	TCGA-BC-A10T	-	-	-	liver
Liver Hepatocellular Carcinoma [Liver_Hep]	TCGA-BC-A10U	-	-	-	liver
Liver Hepatocellular Carcinoma [Liver_Hep]	TCGA-BC-A10W	-	-	-	liver
Liver Hepatocellular Carcinoma [Liver_Hep]	TCGA-BC-A10X	-	-	-	liver
Liver Hepatocellular Carcinoma [Liver_Hep]	TCGA-BC-A10Y	-	-	-	liver
Liver Hepatocellular Carcinoma [Liver_Hep]	TCGA-BC-A10Z	-	-	-	liver
Liver Hepatocellular Carcinoma [Liver_Hep]	TCGA-BC-A110	-	-	-	liver
Liver Hepatocellular Carcinoma [Liver_Hep]	TCGA-BC-A216	-	-	-	liver
Liver Hepatocellular Carcinoma [Liver_Hep]	TCGA-BD-A2L6	-	-	-	liver
Liver Hepatocellular Carcinoma [Liver_Hep]	TCGA-BD-A3EP	-	-	-	liver
Liver Hepatocellular Carcinoma [Liver_Hep]	TCGA-DD-A113	-	-	-	liver
Liver Hepatocellular Carcinoma [Liver_Hep]	TCGA-DD-A114	-	-	-	liver
Liver Hepatocellular Carcinoma [Liver_Hep]	TCGA-DD-A116	-	-	-	liver
Liver Hepatocellular Carcinoma [Liver_Hep]	TCGA-DD-A118	-	-	-	liver
Liver Hepatocellular Carcinoma [Liver_Hep]	TCGA-DD-A119	-	-	-	liver
Liver Hepatocellular Carcinoma [Liver_Hep]	TCGA-DD-A11A	-	-	-	liver
Liver Hepatocellular Carcinoma [Liver_Hep]	TCGA-DD-A11B	-	-	-	liver
Liver Hepatocellular Carcinoma [Liver_Hep]	TCGA-DD-A11C	-	-	-	liver
Liver Hepatocellular Carcinoma [Liver_Hep]	TCGA-DD-A11D	-	-	-	liver
Liver Hepatocellular Carcinoma [Liver_Hep]	TCGA-DD-A1EB	-	-	-	liver
Liver Hepatocellular Carcinoma [Liver_Hep]	TCGA-DD-A1EC	-	-	-	liver
Liver Hepatocellular Carcinoma [Liver_Hep]	TCGA-DD-A1EE	-	-	-	liver
Liver Hepatocellular Carcinoma [Liver_Hep]	TCGA-DD-A1EG	-	-	-	liver
Liver Hepatocellular Carcinoma [Liver_Hep]	TCGA-DD-A1EH	-	-	-	liver
Liver Hepatocellular Carcinoma [Liver_Hep]	TCGA-DD-A1EI	-	-	-	liver
Liver Hepatocellular Carcinoma [Liver_Hep]	TCGA-DD-A1EJ	-	-	-	liver
Liver Hepatocellular Carcinoma [Liver_Hep]	TCGA-DD-A1EL	-	-	-	liver
Liver Hepatocellular Carcinoma [Liver_Hep]	TCGA-DD-A39V	-	-	-	liver
Liver Hepatocellular Carcinoma [Liver_Hep]	TCGA-DD-A39W	-	-	-	liver
Liver Hepatocellular Carcinoma [Liver_Hep]	TCGA-DD-A39X	-	-	-	liver
Liver Hepatocellular Carcinoma [Liver_Hep]	TCGA-DD-A39Z	-	-	-	liver
Liver Hepatocellular Carcinoma [Liver_Hep]	TCGA-DD-A3A1	-	-	-	liver
Liver Hepatocellular Carcinoma [Liver_Hep]	TCGA-DD-A3A2	-	-	-	liver
Liver Hepatocellular Carcinoma [Liver_Hep]	TCGA-DD-A3A3	-	-	-	liver
Liver Hepatocellular Carcinoma [Liver_Hep]	TCGA-DD-A3A4	-	-	-	liver
Liver Hepatocellular Carcinoma [Liver_Hep]	TCGA-DD-A3A5	-	-	-	liver
Liver Hepatocellular Carcinoma [Liver_Hep]	TCGA-DD-A3A6	-	-	-	liver
Liver Hepatocellular Carcinoma [Liver_Hep]	TCGA-DD-A3A8	-	-	-	liver
Liver Hepatocellular Carcinoma [Liver_Hep]	TCGA-EP-A12J	-	-	-	liver
Liver Hepatocellular Carcinoma [Liver_Hep]	TCGA-EP-A26S	-	-	-	liver
Liver Hepatocellular Carcinoma [Liver_Hep]	TCGA-EP-A3RK	-	-	-	liver
Liver Hepatocellular Carcinoma [Liver_Hep]	TCGA-ES-A2HT	-	-	-	liver
Liver Hepatocellular Carcinoma [Liver_Hep]	TCGA-FV-A23B	-	-	-	liver
Liver Hepatocellular Carcinoma [Liver_Hep]	TCGA-FV-A2QR	-	-	-	liver
Liver Hepatocellular Carcinoma [Liver_Hep]	TCGA-FV-A3I0	-	-	-	liver
Liver Hepatocellular Carcinoma [Liver_Hep]	TCGA-FV-A3I1	-	-	-	liver
Liver Hepatocellular Carcinoma [Liver_Hep]	TCGA-FV-A3R2	-	-	-	liver
Liver Hepatocellular Carcinoma [Liver_Hep]	TCGA-G3-A3CH	-	-	-	liver
"-" means "not examined" ("Sex", "Age" and "Smoking Status" are indicated only for the lung adenocarcinoma samples)
