# Supplementary material for: Identification of Epigenetic Biomarkers of Lung Adenocarcinoma through Multi-Omics Data Analysis
Source: PLoS One. 2016 Apr 4;11(4):e0152918. doi: 10.1371/journal.pone.0152918 (PMC4820141; doi:10.1371/journal.pone.0152918)
Supplement: S3 Table — (XLSX) [file pone.0152918.s016.xlsx]

## Sheet: S3 Table
S3 Table. Number of histone-modifications not detected in SAEC, but observed in each of the 26 lung adenocarcinoma cell lines.
	Number of histone modifications
Cell line	H3K27ac	H3K4me3	H3K4me1	H3K9me3	H3K36me3	H3K27me3
LC2ad	11654	438	2348	296	189	0
PC3	13434	8907	23975	1307	1541	272
PC7	15598	4929	9104	20	164	2737
PC9	14347	4866	21843	4055	16801	25330
PC14	9588	4723	8580	2852	425	8477
RERFLCad1	27486	5629	34619	45549	24560	66429
RERFLCad2	28291	3402	45786	37102	41385	55105
RERFLCKJ	16674	6442	8043	22	18329	251
RERFLCMS	17650	2851	21048	269	25110	21978
RERFLCOK	39208	3545	49853	18753	16498	62887
VMRCLCD	23084	6096	28946	5741	11923	50267
ABC1	12502	3108	13435	759	1490	385
II18	15481	5889	17855	13818	9573	3326
A549	24294	4434	45466	48294	29384	115933
A427	22265	4710	125748	27184	58883	60628
H322	4953	1493	4575	91	805	47850
H2228	24900	7972	52026	22000	39160	153452
H1299	10810	4438	20782	10604	17183	38360
H1437	7565	2131	2318	10	792	1260
H1648	19707	9486	12086	131	18179	15202
H1650	33684	7722	61746	79791	57184	84878
H1703	14058	4456	33098	25653	45613	134186
H1819	34628	8737	56256	61916	52033	50653
H1975	22905	4281	63672	26954	52609	98367
H2126	14447	5291	24134	12211	3653	14233
H2347	32752	7909	68276	25564	78934	12716
average	19691	5149	32908	18113.3	23938.5	43275.5
