# Supplementary material for: Identification of Epigenetic Biomarkers of Lung Adenocarcinoma through Multi-Omics Data Analysis
Source: PLoS One. 2016 Apr 4;11(4):e0152918. doi: 10.1371/journal.pone.0152918 (PMC4820141; doi:10.1371/journal.pone.0152918)
Supplement: S4 Table — (XLSX) [file pone.0152918.s017.xlsx]

## Sheet: S4 Table
S4 Table. List of genes with the H3K4me3 mark in their promoter region of equal to or more than 85% (22 out of 26) of the adenocarcinoma cell lines.
No.	gene						shared histone modification								fold enrichment of the peaks in each adenocarcinoma cell line overlapping with the shared histone modification
	geneID	symbol	geneChr	geneStart	geneEnd	Strand	seqN.D.mes	start	end	width	count	distance to TSS	with H3K4me3 & H3K27ac	with H3K4me3 shared among all 26 cell lines	LC2ad	PC3	PC7	PC9	PC14	RERFLCad2	RERFLCad1	RERFLCKJ	RERFLCMS	RERFLCOK	VMRCLCD	ABC1	II18	A549	A427	H322	H2228	H1299	H1437	H1648	H1650	H1703	H1819	H1975	H2126	H2347
1	21	ABCA3	chr16	2325879	2390747	-	chr16	2389770	2390367	598	23	977			N.D.	46.13	30.91	5.68	31.22	N.D.	46.61	N.D.	23.48	51.57	27.82	27.34	84.31	28.17	88.02	N.D.	61.4	124.56	43.16	43.78	34.58	39.24	63.67	67.6	50.85	73.13
	21	ABCA3	chr16	2325879	2390747	-	chr16	2390367	2390371	5	22	380			N.D.	46.13	30.91	5.68	31.22	N.D.	46.61	5.66	23.48	51.57	27.82	27.34	84.31	28.17	88.02	N.D.	61.4	124.56	43.16	43.78	34.58	39.24	63.67	67.6	N.D.	73.13
2	309	ANXA6	chr5	150480267	150537443	-	chr5	150537017	150537301	285	22	426			N.D.	39.8	N.D.	12.64	13.81	N.D.	18.31	40.32	48.87	50.34	20.58	N.D.	70.99	45.76	163.93	N.D.	21.94	132.78	24.91	17.71	20.09	48.66	63.52	26.51	38.14	106.56
	576	BAI2	chr1	32192718	32229648	-	chr1	32228671	32228892	222	22	977			N.D.	24.01	9.31	9.24	6.86	7.96	5.74	13.72	19.12	33	21.76	N.D.	62.12	25.07	124.39	N.D.	24.83	72.79	N.D.	7.06	77.03	19.14	97.07	23.5	N.D.	87.5
	576	BAI2	chr1	32192718	32229648	-	chr1	32229118	32229144	27	22	530			N.D.	24.01	9.31	9.24	6.86	7.96	N.D.	13.72	19.12	33	21.76	58.54	62.12	25.07	124.39	N.D.	24.83	72.79	N.D.	18.23	77.03	19.14	97.07	23.5	N.D.	87.5
	576	BAI2	chr1	32192718	32229648	-	chr1	32229144	32229272	129	23	504			N.D.	24.01	9.31	9.24	6.86	7.96	10.64	13.72	19.12	33	21.76	58.54	62.12	25.07	124.39	N.D.	24.83	72.79	N.D.	18.23	77.03	19.14	97.07	23.5	N.D.	87.5
3	576	BAI2	chr1	32192718	32229648	-	chr1	32229272	32229449	178	24	376			N.D.	24.01	9.31	9.24	6.86	7.96	10.64	13.72	19.12	33	21.76	58.54	62.12	25.07	124.39	N.D.	24.83	72.79	N.D.	18.23	77.03	19.14	97.07	23.5	12.11	87.5
	576	BAI2	chr1	32192718	32229648	-	chr1	32229449	32229480	32	23	199			N.D.	24.01	9.31	9.24	6.86	N.D.	10.64	13.72	19.12	33	21.76	58.54	62.12	25.07	124.39	7.92	24.83	72.79	N.D.	18.23	77.03	19.14	97.07	23.5	12.11	87.5
	576	BAI2	chr1	32192718	32229648	-	chr1	32229480	32229514	35	22	168			N.D.	24.01	9.31	9.24	6.86	N.D.	10.64	13.72	19.12	33	21.76	58.54	62.12	25.07	124.39	7.92	24.83	72.79	N.D.	18.23	77.03	N.D.	97.07	23.5	12.11	87.5
4	654	BMP6	chr6	7727011	7881961	+	chr6	7726464	7726798	335	22	-547			N.D.	33.79	17.52	N.D.	37.28	9.99	15.98	27.86	20.41	N.D.	95.37	90.93	88.06	10.98	101.92	N.D.	13.41	58.33	10.41	22.84	20.77	23.13	55.93	N.D.	29.54	44.15
	656	BMP8B	chr1	40223903	40254533	-	chr1	40254981	40255028	48	22	-495			N.D.	32.86	13.37	N.D.	9.41	16.87	15.83	75.65	N.D.	6.18	42.22	47.83	42.03	12.54	82.66	10.35	24.38	21.84	26.97	24.85	16.79	N.D.	55.43	21.78	N.D.	130.88
	656	BMP8B	chr1	40223903	40254533	-	chr1	40255028	40255092	65	23	-559			N.D.	32.86	13.37	N.D.	9.41	16.87	15.83	75.65	N.D.	6.18	42.22	47.83	42.03	12.54	82.66	10.35	24.38	21.84	26.97	24.85	16.79	N.D.	55.43	21.78	11.89	130.88
	656	BMP8B	chr1	40223903	40254533	-	chr1	40255092	40255143	52	22	-610			N.D.	32.86	13.37	N.D.	9.41	N.D.	15.83	75.65	N.D.	6.18	42.22	47.83	42.03	12.54	82.66	10.35	24.38	21.84	26.97	24.85	16.79	12.76	55.43	21.78	11.89	130.88
5	656	BMP8B	chr1	40223903	40254533	-	chr1	40255143	40255154	12	23	-621			N.D.	32.86	13.37	N.D.	9.41	N.D.	15.83	75.65	N.D.	6.18	42.22	47.83	42.03	12.54	82.66	10.35	24.38	21.84	26.97	24.85	16.79	12.76	55.43	21.78	11.89	130.88
	656	BMP8B	chr1	40223903	40254533	-	chr1	40255154	40255241	88	22	-708			N.D.	32.86	13.37	N.D.	9.41	13.12	15.83	75.65	N.D.	6.18	42.22	47.83	42.03	12.54	82.66	10.35	24.38	N.D.	26.97	24.85	16.79	12.76	55.43	21.78	11.89	130.88
	667	DST	chr6	56322785	56708463	-	chr6	56708686	56708709	24	22	-246			N.D.	33.28	16.13	17.39	36.5	20.61	27.97	27.18	16.4	23.53	29.8	125.8	68.08	27.46	80.67	N.D.	36.63	72.83	N.D.	94.05	79.58	45.73	80.3	38.53	48.16	68.13
	667	DST	chr6	56322785	56708463	-	chr6	56708709	56708717	9	23	-254			N.D.	33.28	16.13	17.39	36.5	20.61	27.97	27.18	16.4	23.53	29.8	125.8	68.08	27.46	80.67	6.22	36.63	72.83	N.D.	94.05	79.58	45.73	80.3	38.53	48.16	68.13
6	667	DST	chr6	56322785	56708463	-	chr6	56708717	56709006	290	24	-543			N.D.	33.28	16.13	17.39	36.5	20.61	27.97	27.18	16.4	23.53	29.8	125.8	68.08	27.46	80.67	6.22	36.63	72.83	57.5	94.05	79.58	45.73	80.3	38.53	48.16	68.13
	667	DST	chr6	56322785	56708463	-	chr6	56709006	56709036	31	23	-573			13.87	33.28	16.13	17.39	36.5	20.61	27.97	27.18	16.4	23.53	29.8	125.8	68.08	27.46	80.67	6.22	36.63	72.83	N.D.	94.05	79.58	45.73	80.3	38.53	48.16	68.13
	667	DST	chr6	56322785	56708463	-	chr6	56709036	56709043	8	22	-580			13.87	33.28	16.13	17.39	36.5	20.61	27.97	27.18	16.4	23.53	29.8	125.8	68.08	27.46	80.67	N.D.	36.63	72.83	N.D.	94.05	79.58	45.73	80.3	38.53	48.16	68.13
	747	DAGLA	chr11	61447905	61514474	+	chr11	61448099	61448114	16	22	209			N.D.	25.14	14.71	9.78	10.7	N.D.	24.73	11.01	13.61	10.34	25.33	15.49	32.68	N.D.	65.05	5.3	20.32	36.32	N.D.	42.58	37.19	27.12	34.96	17.74	N.D.	106.69
7	747	DAGLA	chr11	61447905	61514474	+	chr11	61448114	61448258	145	23	353			N.D.	25.14	14.71	9.78	10.7	N.D.	24.73	11.01	13.61	10.34	25.33	15.49	32.68	11.43	65.05	5.3	20.32	36.32	N.D.	42.58	37.19	27.12	34.96	17.74	N.D.	106.69
	747	DAGLA	chr11	61447905	61514474	+	chr11	61448258	61448338	81	22	433			N.D.	25.14	14.71	9.78	10.7	N.D.	24.73	11.01	13.61	10.34	25.33	15.49	32.68	11.43	65.05	5.3	20.32	36.32	N.D.	42.58	37.19	27.12	34.96	17.74	N.D.	106.69
	898	CCNE1	chr19	30303561	30315215	+	chr19	30303564	30303565	2	22	4			21.94	31.92	N.D.	9.78	13.1	8.75	37.98	46.35	13.19	6.69	15.23	N.D.	17.75	6.33	52.2	4.72	52.84	66.5	N.D.	84.86	31.37	N.D.	46.14	48.58	N.D.	136.96
8	898	CCNE1	chr19	30303561	30315215	+	chr19	30303576	30303660	85	22	99			21.94	31.92	N.D.	9.78	13.1	8.75	37.98	46.35	13.19	N.D.	15.23	N.D.	17.75	6.33	52.2	4.72	52.84	66.5	N.D.	84.86	31.37	10.43	46.14	48.58	N.D.	136.96
	1286	COL4A4	chr2	227867427	228029275	-	chr2	228029027	228029098	72	22	248			N.D.	7.58	72.49	16.1	37.71	N.D.	45.2	48.72	13.35	N.D.	12.39	168.8	137.28	58.12	N.D.	4.37	61.92	93.33	141.14	55.76	125.75	12.76	35.95	N.D.	13.29	52.43
9	1286	COL4A4	chr2	227867427	228029275	-	chr2	228029232	228029243	12	22	43			N.D.	7.58	72.49	16.1	37.71	N.D.	45.2	48.72	13.35	N.D.	12.39	168.8	137.28	58.12	N.D.	4.37	61.92	93.33	141.14	55.76	125.75	12.76	35.95	N.D.	13.29	52.43
	1601	DAB2	chr5	39371776	39425335	-	chr5	39425003	39425066	64	22	332			N.D.	16.52	17.03	17.1	42.81	7.61	12.48	33.54	10.99	17.81	21.66	N.D.	73.03	42.7	N.D.	7.76	39.01	57.77	N.D.	18.11	49.55	17.92	63	N.D.	8.7	27.94
	1601	DAB2	chr5	39371776	39425335	-	chr5	39425066	39425165	100	23	269			13.08	16.52	17.03	17.1	42.81	7.61	12.48	33.54	10.99	17.81	21.66	N.D.	73.03	42.7	N.D.	7.76	39.01	57.77	N.D.	18.11	49.55	17.92	63	N.D.	8.7	27.94
	1601	DAB2	chr5	39371776	39425335	-	chr5	39425165	39425272	108	22	170			13.08	16.52	17.03	17.1	42.81	N.D.	12.48	33.54	10.99	17.81	21.66	N.D.	73.03	42.7	N.D.	7.76	39.01	57.77	12.72	18.11	49.55	17.92	63	N.D.	8.7	27.94
10	1601	DAB2	chr5	39371776	39425335	-	chr5	39425272	39425338	67	23	0			13.08	16.52	17.03	17.1	42.81	N.D.	12.48	33.54	10.99	17.81	21.66	N.D.	73.03	42.7	N.D.	7.76	39.01	57.77	12.72	18.11	49.55	17.92	63	N.D.	8.7	27.94
	1601	DAB2	chr5	39371776	39425335	-	chr5	39425338	39425341	4	22	-6			13.08	16.52	17.03	17.1	42.81	6.96	12.48	33.54	10.99	17.81	21.66	N.D.	73.03	42.7	N.D.	N.D.	39.01	57.77	12.72	18.11	49.55	17.92	63	N.D.	8.7	27.94
	1759	DNM1	chr9	130965663	131002058	+	chr9	130965705	130965719	15	22	56			N.D.	31.18	36.84	21.97	21.4	N.D.	55.94	N.D.	11.72	26.27	34.09	34.63	45.11	68.18	45.11	N.D.	35.69	60.27	22.16	19.66	82.43	N.D.	126.34	25.34	15.73	99.34
11	1759	DNM1	chr9	130965663	131002058	+	chr9	130965719	130965843	125	23	180			N.D.	31.18	36.84	21.97	21.4	N.D.	55.94	N.D.	11.72	26.27	34.09	34.63	45.11	68.18	45.11	N.D.	35.69	60.27	22.16	19.66	82.43	13.83	126.34	25.34	15.73	99.34
	1759	DNM1	chr9	130965663	131002058	+	chr9	130965843	130965963	121	22	300			N.D.	31.18	36.84	21.97	21.4	N.D.	55.94	N.D.	11.72	26.27	34.09	34.63	45.11	68.18	45.11	N.D.	35.69	60.27	22.16	19.66	82.43	13.83	126.34	25.34	15.73	99.34
	1788	DNMT3A	chr2	25455830	25565459	-	chr2	25565224	25565262	39	22	235			N.D.	38.34	16.13	6.52	33.95	N.D.	11.15	18.8	13.08	26.71	43.83	41.69	42.89	6.24	60.85	3	34.31	106.76	20.54	65.53	37.92	N.D.	106.45	28.89	28.89	111.09
12	1788	DNMT3A	chr2	25455830	25565459	-	chr2	25565262	25565405	144	23	197			N.D.	38.34	16.13	6.52	33.95	N.D.	11.15	18.8	13.08	26.71	43.83	41.69	42.89	6.24	60.85	3	34.31	106.76	20.54	65.53	37.92	8.77	106.45	28.89	28.89	111.09
	1788	DNMT3A	chr2	25455830	25565459	-	chr2	25565405	25565454	50	22	54			N.D.	38.34	16.13	6.52	33.95	N.D.	11.15	18.8	13.08	26.71	43.83	41.69	42.89	6.24	60.85	3	34.31	106.76	20.54	65.53	37.92	8.77	106.45	28.89	28.89	111.09
13	1795	DOCK3	chr3	50712672	51421629	+	chr3	50713027	50713197	171	22	525			N.D.	27.6	13.29	28.08	15.13	N.D.	25.53	16.29	25.99	27.65	26.99	73.53	100.58	7.16	85.08	N.D.	61.95	128	N.D.	90.82	57.65	12.76	80.15	32.14	7.43	N.D.
	2009	EML1	chr14	100259745	100377921	+	chr14	100260178	100260179	2	22	434			N.D.	18.93	39.6	N.D.	11.32	N.D.	N.D.	52.17	24.34	28.51	26.41	31.67	N.D.	49.62	61.23	11.55	36.57	36.55	31.73	12.57	43.73	51.84	44.08	48.55	55.3	25.67
14	2009	EML1	chr14	100259745	100377921	+	chr14	100260208	100260328	121	22	583			N.D.	18.93	39.6	N.D.	11.32	38.34	N.D.	52.17	24.34	28.51	26.41	31.67	N.D.	49.62	61.23	11.55	36.57	36.55	31.73	N.D.	43.73	51.84	44.08	48.55	55.3	25.67
	2036	EPB41L1	chr20	34742662	34820721	+	chr20	34742792	34742866	75	22	204			N.D.	51.61	16.28	11.78	38.33	7.5	30.06	32.7	15.44	27.68	60.26	15.26	61.38	N.D.	114.93	N.D.	17.03	114.85	N.D.	81.77	16.26	30.58	48.44	17.74	N.D.	118.7
15	2036	EPB41L1	chr20	34742662	34820721	+	chr20	34742902	34742984	83	22	322			N.D.	51.61	16.28	11.78	38.33	N.D.	30.06	32.7	15.44	27.68	60.26	15.26	61.38	11.44	114.93	N.D.	17.03	114.85	N.D.	81.77	16.26	30.58	48.44	17.74	N.D.	118.7
	2118	ETV4	chr17	41610555	41622754	-	chr17	41622371	41622492	122	22	383			11.69	45.08	N.D.	35.19	61.94	N.D.	42.12	22.24	31.53	13.54	N.D.	36.05	56.94	24.47	144.19	5.66	40.72	37.77	41.4	78.71	N.D.	33.5	91.43	56.75	N.D.	42.24
	2118	ETV4	chr17	41610555	41622754	-	chr17	41622492	41622590	99	23	262			11.69	45.08	N.D.	35.19	61.94	N.D.	42.12	22.24	31.53	13.54	N.D.	36.05	56.94	24.47	144.19	5.66	40.72	37.77	41.4	78.71	63.78	33.5	91.43	56.75	N.D.	42.24
	2118	ETV4	chr17	41610555	41622754	-	chr17	41622590	41622665	76	24	164			11.69	45.08	N.D.	35.19	61.94	N.D.	42.12	22.24	31.53	13.54	N.D.	36.05	56.94	24.47	144.19	5.66	40.72	37.77	41.4	78.71	63.78	33.5	91.43	56.75	30.64	42.24
	2118	ETV4	chr17	41610555	41622754	-	chr17	41622665	41622706	42	23	89			11.69	45.08	N.D.	35.19	61.94	N.D.	42.12	22.24	31.53	13.54	N.D.	36.05	56.94	24.47	144.19	5.66	40.72	37.77	41.4	78.71	63.78	33.5	91.43	56.75	30.64	42.24
	2118	ETV4	chr17	41610555	41622754	-	chr17	41622706	41622758	53	24	0			11.69	45.08	N.D.	35.19	61.94	N.D.	42.12	22.24	31.53	13.54	N.D.	36.05	56.94	24.47	144.19	5.66	40.72	37.77	41.4	78.71	63.78	33.5	91.43	56.75	30.64	42.24
	2118	ETV4	chr17	41610555	41622754	-	chr17	41622758	41622819	62	23	-65			N.D.	45.08	N.D.	35.19	61.94	10.86	42.12	22.24	31.53	13.54	N.D.	36.05	56.94	24.47	144.19	5.66	40.72	37.77	41.4	78.71	63.78	33.5	91.43	56.75	30.64	42.24
	2118	ETV4	chr17	41610555	41622754	-	chr17	41622819	41622943	125	22	-189			N.D.	45.08	N.D.	35.19	61.94	10.86	42.12	22.24	31.53	13.54	N.D.	36.05	56.94	24.47	144.19	N.D.	40.72	37.77	41.4	78.71	63.78	33.5	91.43	56.75	30.64	42.24
	2118	ETV4	chr17	41605211	41623081	-	chr17	41622993	41623060	68	22	88			N.D.	45.08	N.D.	35.19	61.94	N.D.	42.12	22.24	31.53	13.54	N.D.	36.05	56.94	24.47	144.19	N.D.	40.72	37.77	41.4	78.71	63.78	33.5	91.43	56.75	30.64	42.24
	2118	ETV4	chr17	41605211	41623081	-	chr17	41623060	41623126	67	23	0			N.D.	45.08	N.D.	35.19	61.94	8.52	42.12	22.24	31.53	13.54	N.D.	36.05	56.94	24.47	144.19	N.D.	40.72	37.77	41.4	78.71	63.78	33.5	91.43	56.75	30.64	42.24
	2118	ETV4	chr17	41605211	41623081	-	chr17	41623126	41623168	43	24	-87			N.D.	45.08	20.46	35.19	61.94	8.52	42.12	22.24	31.53	13.54	N.D.	36.05	56.94	24.47	144.19	N.D.	40.72	37.77	41.4	78.71	63.78	33.5	91.43	56.75	30.64	42.24
	2118	ETV4	chr17	41605211	41623081	-	chr17	41623168	41623201	34	25	-120			N.D.	45.08	20.46	35.19	61.94	8.52	42.12	22.24	31.53	13.54	36.98	36.05	56.94	24.47	144.19	N.D.	40.72	37.77	41.4	78.71	63.78	33.5	91.43	56.75	30.64	42.24
16	2118	ETV4	chr17	41605211	41623305	-	chr17	41623201	41623637	437	26	0		◯	8.35	45.08	20.46	35.19	61.94	8.52	42.12	22.24	31.53	13.54	36.98	36.05	56.94	24.47	144.19	N.D.	40.72	37.77	41.4	78.71	63.78	33.5	91.43	56.75	30.64	42.24
	2118	ETV4	chr17	41605211	41623800	-	chr17	41623637	41623673	37	25	163			8.35	45.08	20.46	35.19	61.94	N.D.	42.12	22.24	31.53	13.54	36.98	36.05	56.94	24.47	144.19	8.39	40.72	37.77	41.4	78.71	63.78	33.5	91.43	56.75	30.64	42.24
	2118	ETV4	chr17	41605211	41623800	-	chr17	41623673	41623718	46	24	127			8.35	45.08	20.46	35.19	61.94	N.D.	42.12	22.24	31.53	13.54	36.98	36.05	56.94	N.D.	144.19	8.39	40.72	37.77	41.4	78.71	63.78	33.5	91.43	56.75	30.64	42.24
	2118	ETV4	chr17	41605211	41623800	-	chr17	41623718	41623730	13	23	82			8.35	45.08	20.46	35.19	61.94	N.D.	42.12	22.24	31.53	13.54	36.98	36.05	56.94	N.D.	144.19	N.D.	40.72	37.77	41.4	78.71	63.78	33.5	91.43	56.75	30.64	42.24
	2118	ETV4	chr17	41605211	41623800	-	chr17	41623730	41623742	13	22	70			8.35	45.08	20.46	35.19	61.94	N.D.	42.12	22.24	31.53	13.54	36.98	N.D.	56.94	N.D.	144.19	N.D.	40.72	37.77	41.4	78.71	63.78	33.5	91.43	56.75	30.64	42.24
	2289	FKBP5	chr6	35541362	35696397	-	chr6	35695489	35695506	18	22	908			N.D.	45.5	43.9	7.97	17.8	N.D.	15.61	11.86	7.85	8.72	39.61	51.72	68.05	11.94	93.22	N.D.	17.86	102.52	N.D.	33.89	31.22	12.93	102.49	16.75	N.D.	42.43
17	2289	FKBP5	chr6	35541362	35696397	-	chr6	35695506	35695775	270	23	891			N.D.	45.5	43.9	7.97	17.8	12.49	15.61	11.86	7.85	8.72	39.61	51.72	68.05	11.94	93.22	N.D.	17.86	102.52	N.D.	33.89	31.22	12.93	102.49	16.75	N.D.	42.43
	2289	FKBP5	chr6	35541362	35696397	-	chr6	35695775	35695777	3	22	622			N.D.	45.5	43.9	7.97	17.8	N.D.	15.61	11.86	7.85	8.72	39.61	51.72	68.05	11.94	93.22	N.D.	17.86	102.52	N.D.	33.89	31.22	12.93	102.49	16.75	7.04	42.43
18	2332	FMR1	chrX	146993469	147015206	+	chrX	146993095	146993183	89	22	-374			N.D.	7.79	N.D.	15.19	21.26	N.D.	15.67	14.04	14.13	10.69	N.D.	13.21	34.02	8.06	23.88	9.87	8.53	43.13	N.D.	12.43	37.77	10.37	58.69	17.15	32.36	42.08
	2494	NR5A2	chr1	200008658	200146550	+	chr1	200008540	200008557	18	22	-118			N.D.	30.64	N.D.	8.39	49.08	13.74	17.72	26.08	25.29	N.D.	75.11	72.1	107.5	27.2	80.11	5.38	21.98	69.56	7.78	34.32	68.47	N.D.	46.74	17.97	N.D.	79.57
19	2494	NR5A2	chr1	200008658	200146550	+	chr1	200008557	200008847	291	23	0			N.D.	30.64	N.D.	8.39	49.08	13.74	17.72	26.08	25.29	N.D.	75.11	72.1	107.5	27.2	80.11	5.38	21.98	69.56	7.78	34.32	68.47	20.16	46.74	17.97	N.D.	79.57
	2494	NR5A2	chr1	200008658	200146550	+	chr1	200008847	200008981	135	22	323			N.D.	30.64	N.D.	8.39	49.08	13.74	17.72	26.08	25.29	N.D.	75.11	72.1	107.5	27.2	80.11	5.38	21.98	69.56	7.78	34.32	68.47	20.16	46.74	17.97	N.D.	79.57
	2494	NR5A2	chr1	200008658	200146550	+	chr1	200009022	200009025	4	22	367			N.D.	30.64	N.D.	8.39	49.08	13.74	17.72	26.08	25.29	N.D.	75.11	72.1	107.5	27.2	80.11	5.38	21.98	69.56	7.78	34.32	68.47	N.D.	46.74	17.97	N.D.	79.57
20	2526	FUT4	chr11	94277017	94283064	+	chr11	94277366	94277388	23	23	371			N.D.	29.49	14.63	8.33	47.61	9.04	12.16	29.07	35.85	43.58	31.29	63.79	52.61	18.31	115.8	N.D.	66.21	155.54	6.61	27.54	36.25	N.D.	107.34	51.73	51.73	105.84
	2526	FUT4	chr11	94277017	94283064	+	chr11	94277388	94277401	14	22	384			N.D.	29.49	14.63	8.33	47.61	9.04	12.16	29.07	35.85	43.58	31.29	63.79	52.61	18.31	115.8	N.D.	66.21	155.54	N.D.	27.54	36.25	N.D.	107.34	51.73	51.73	105.84
	2583	B4GALNT1	chr12	58024911	58026463	-	chr12	58026116	58026158	43	22	347			N.D.	30.68	47.5	N.D.	24.48	N.D.	43.39	N.D.	13.24	33.12	20.12	N.D.	147.17	45.65	160.78	7.79	53.23	56.62	10.04	20.34	77	59.42	92.88	42.07	40.27	51.97
	2583	B4GALNT1	chr12	58019678	58026464	-	chr12	58026158	58026480	323	23	0			N.D.	30.68	47.5	4.62	24.48	N.D.	43.39	N.D.	13.24	33.12	20.12	N.D.	147.17	45.65	160.78	7.79	53.23	56.62	10.04	20.34	77	59.42	92.88	42.07	40.27	51.97
	2583	B4GALNT1	chr12	58019678	58026464	-	chr12	58026480	58026547	68	22	-83			N.D.	30.68	47.5	4.62	24.48	N.D.	43.39	N.D.	13.24	33.12	20.12	41.8	147.17	45.65	160.78	7.79	53.23	56.62	N.D.	20.34	77	59.42	92.88	42.07	40.27	51.97
	2583	B4GALNT1	chr12	58019678	58026464	-	chr12	58026547	58026590	44	23	-126			N.D.	30.68	47.5	4.62	24.48	N.D.	43.39	N.D.	13.24	33.12	20.12	41.8	147.17	45.65	160.78	7.79	53.23	56.62	N.D.	20.34	77	59.42	92.88	42.07	40.27	51.97
21	2583	B4GALNT1	chr12	58019678	58027022	-	chr12	58026590	58026925	336	24	432			N.D.	30.68	47.5	4.62	24.48	N.D.	43.39	N.D.	13.24	33.12	20.12	41.8	147.17	45.65	160.78	7.79	53.23	56.62	13.38	20.34	77	59.42	92.88	42.07	40.27	51.97
	2583	B4GALNT1	chr12	58019678	58027022	-	chr12	58026925	58026926	2	23	97			N.D.	30.68	47.5	4.62	24.48	N.D.	43.39	7.28	13.24	33.12	20.12	41.8	147.17	45.65	160.78	N.D.	53.23	56.62	13.38	20.34	77	59.42	92.88	42.07	40.27	51.97
	2583	B4GALNT1	chr12	58019678	58027022	-	chr12	58026926	58026945	20	22	96			N.D.	30.68	47.5	4.62	24.48	N.D.	43.39	7.28	13.24	33.12	20.12	41.8	147.17	45.65	160.78	N.D.	53.23	56.62	13.38	20.34	77	N.D.	92.88	42.07	40.27	51.97
	2624	GATA2	chr3	128198265	128206764	-	chr3	128205904	128205917	14	22	860			23.45	24.61	N.D.	14.63	44.01	39.15	7.37	29.05	26.8	41.69	N.D.	N.D.	99.5	N.D.	106.19	N.D.	54.55	121.32	24.88	45.25	82.27	63.45	148.58	65.42	57.61	116.43
	2624	GATA2	chr3	128198265	128206764	-	chr3	128205917	128206182	266	23	847			23.45	24.61	N.D.	14.63	44.01	39.15	7.37	29.05	26.8	41.69	N.D.	N.D.	99.5	46.94	106.19	N.D.	54.55	121.32	24.88	45.25	82.27	63.45	148.58	65.42	57.61	116.43
	2624	GATA2	chr3	128198265	128206764	-	chr3	128206182	128206192	11	24	582			23.45	24.61	N.D.	14.63	44.01	39.15	7.37	29.05	26.8	41.69	N.D.	28.83	99.5	46.94	106.19	N.D.	54.55	121.32	24.88	45.25	82.27	63.45	148.58	65.42	57.61	116.43
22	2624	GATA2	chr3	128198265	128206764	-	chr3	128206192	128206641	450	25	572			23.45	24.61	N.D.	14.63	44.01	39.15	7.37	29.05	26.8	41.69	16.97	28.83	99.5	46.94	106.19	N.D.	54.55	121.32	24.88	45.25	82.27	63.45	148.58	65.42	57.61	116.43
	2624	GATA2	chr3	128198265	128206764	-	chr3	128206641	128206748	108	24	123			23.45	24.61	N.D.	14.63	44.01	39.15	N.D.	29.05	26.8	41.69	16.97	28.83	99.5	46.94	106.19	7.55	54.55	121.32	24.88	45.25	82.27	63.45	148.58	65.42	57.61	116.43
	2624	GATA2	chr3	128198265	128206764	-	chr3	128206748	128206749	2	23	16			23.45	24.61	N.D.	14.63	44.01	39.15	N.D.	29.05	26.8	41.69	16.97	28.83	99.5	N.D.	106.19	7.55	54.55	121.32	24.88	45.25	82.27	63.45	148.58	65.42	57.61	116.43
	2624	GATA2	chr3	128198265	128207373	-	chr3	128206942	128207305	364	22	431			N.D.	24.61	N.D.	14.63	44.01	11.46	N.D.	29.05	26.8	N.D.	16.97	28.83	99.5	11	106.19	7.19	54.55	121.32	22.37	45.25	82.27	N.D.	148.58	65.42	57.61	116.43
23	2775	GN.D.O1	chr16	56225251	56382111	+	chr16	56225363	56225601	239	22	350			N.D.	16.85	16.28	7.41	54.44	N.D.	6.08	34.55	19.02	59.06	50.57	83.68	N.D.	N.D.	73.47	N.D.	26	20.43	47.67	17.36	97.44	53.82	74.91	19.15	99.52	11.41
24	2781	GN.D.Z	chr22	23412669	23467221	+	chr22	23412031	23412259	229	22	-638			N.D.	54.71	50.52	19.84	12.92	N.D.	20.67	33.14	6.8	9.12	16.14	28.11	56.04	9.35	34.82	N.D.	22.31	N.D.	N.D.	25.45	47.06	31.78	21.74	31.42	7.82	18.09
25	3091	HIF1A	chr14	62162119	62193536	+	chr14	62161712	62161786	75	22	-407			N.D.	28.91	21.8	10.72	16.22	N.D.	7.93	28.82	15.11	9.53	8.87	N.D.	45.8	18.86	38.57	N.D.	13.5	20.22	N.D.	28.99	32.58	21.54	57.21	10.86	91.5	28.15
	3162	HMOX1	chr22	35777060	35790207	+	chr22	35777142	35777145	4	22	85			N.D.	26.73	N.D.	19.47	23.93	N.D.	32.91	18.7	29.22	45.4	N.D.	56.18	73.77	37.27	155.21	16.27	37.79	81.1	N.D.	31.93	73.57	N.D.	118.38	68.65	23.27	105.78
	3162	HMOX1	chr22	35777060	35790207	+	chr22	35777145	35777165	21	23	105			N.D.	26.73	N.D.	19.47	23.93	14.16	32.91	18.7	29.22	45.4	6.29	56.18	73.77	37.27	155.21	16.27	37.79	81.1	N.D.	31.93	73.57	N.D.	118.38	68.65	23.27	105.78
	3162	HMOX1	chr22	35777060	35790207	+	chr22	35777165	35777191	27	24	131			N.D.	26.73	N.D.	19.47	23.93	14.16	32.91	18.7	29.22	45.4	6.29	56.18	73.77	37.27	155.21	16.27	37.79	81.1	N.D.	31.93	73.57	34.96	118.38	68.65	23.27	105.78
26	3162	HMOX1	chr22	35777060	35790207	+	chr22	35777191	35777464	274	25	404			N.D.	26.73	57.43	19.47	23.93	14.16	32.91	18.7	29.22	45.4	6.29	56.18	73.77	37.27	155.21	16.27	37.79	81.1	N.D.	31.93	73.57	34.96	118.38	68.65	23.27	105.78
	3162	HMOX1	chr22	35777060	35790207	+	chr22	35777464	35777659	196	24	599			N.D.	26.73	57.43	19.47	23.93	14.16	32.91	18.7	29.22	45.4	N.D.	56.18	73.77	37.27	155.21	16.27	37.79	81.1	8.36	31.93	73.57	34.96	118.38	68.65	23.27	105.78
	3162	HMOX1	chr22	35777060	35790207	+	chr22	35777659	35777857	199	23	797			N.D.	26.73	57.43	19.47	23.93	N.D.	32.91	18.7	29.22	45.4	N.D.	56.18	73.77	37.27	155.21	16.27	37.79	81.1	8.36	31.93	73.57	34.96	118.38	68.65	23.27	105.78
	3162	HMOX1	chr22	35777060	35790207	+	chr22	35777857	35777930	74	22	870			N.D.	26.73	N.D.	19.47	23.93	N.D.	32.91	18.7	29.22	45.4	N.D.	56.18	73.77	37.27	155.21	16.27	37.79	81.1	8.36	31.93	73.57	34.96	118.38	68.65	23.27	105.78
	3164	NR4A1	chr12	52416616	52453291	+	chr12	52417229	52417249	21	22	633			N.D.	44.38	27.03	15.21	23.8	N.D.	23.63	27.3	22.87	N.D.	27.07	52.66	61.38	19.1	109.77	N.D.	21.53	21.78	N.D.	30.43	41.65	22.97	69.34	19.21	25.03	108.02
	3164	NR4A1	chr12	52416616	52453291	+	chr12	52417249	52417432	184	23	816			N.D.	44.38	27.03	15.21	23.8	N.D.	23.63	27.3	22.87	12.67	27.07	52.66	61.38	19.1	109.77	N.D.	21.53	21.78	N.D.	30.43	41.65	22.97	69.34	19.21	25.03	108.02
	3164	NR4A1	chr12	52416616	52453291	+	chr12	52417432	52417559	128	22	943			N.D.	44.38	27.03	15.21	23.8	N.D.	23.63	27.3	22.87	12.67	27.07	52.66	61.38	19.1	109.77	N.D.	21.53	21.78	N.D.	30.43	41.65	22.97	69.34	19.21	25.03	108.02
	3164	NR4A1	chr12	52445186	52449745	+	chr12	52444701	52444957	257	22	-485			N.D.	59.08	13.81	10.78	18.45	16.97	31.71	11.8	N.D.	9.43	43.83	10.2	52.6	4.18	118.74	N.D.	10	42.06	N.D.	40.95	75.46	12.12	52.73	17.1	N.D.	26.84
	3164	NR4A1	chr12	52445186	52449745	+	chr12	52445205	52445252	48	22	66			N.D.	31.81	15.58	9.94	10.7	N.D.	7.32	20.27	27.66	10.24	43.83	42.83	62.04	75.93	118.74	N.D.	N.D.	N.D.	45.92	40.95	75.46	10.66	21.52	17.1	51.83	40.93
27	3164	NR4A1	chr12	52445186	52449745	+	chr12	52445252	52445497	246	23	311			N.D.	31.81	15.58	9.94	10.7	N.D.	7.32	20.27	27.66	10.24	43.83	42.83	62.04	75.93	118.74	N.D.	9.03	N.D.	45.92	40.95	75.46	10.66	21.52	17.1	51.83	40.93
	3164	NR4A1	chr12	52445186	52449745	+	chr12	52445497	52445518	22	22	332			N.D.	31.81	15.58	9.94	10.7	N.D.	7.32	20.27	27.66	10.24	43.83	42.83	62.04	75.93	118.74	N.D.	9.03	N.D.	45.92	40.95	75.46	10.66	21.52	17.1	51.83	40.93
28	3175	ONECUT1	chr15	53049160	53082209	-	chr15	53082391	53082461	71	22	-252			N.D.	16.15	24.79	N.D.	7.5	N.D.	34.29	29.13	N.D.	11.7	33.69	46.57	67.48	15.52	78.98	8.74	53.58	35.59	N.D.	69.42	39.98	12.36	98.88	14.36	22.68	99.34
	3221	HOXC4	chr12	54410642	54449814	+	chr12	54411099	54411128	30	22	486			N.D.	22.75	N.D.	8.52	64.82	N.D.	18.24	43.19	17.56	64.1	25.06	45.56	24.02	21.34	118.09	N.D.	45.34	88.14	31.11	24.74	47.69	30.63	149.63	40.2	21.12	N.D.
	3221	HOXC4	chr12	54410642	54449814	+	chr12	54411128	54411463	336	23	821			N.D.	22.75	N.D.	8.52	64.82	N.D.	18.24	43.19	17.56	64.1	25.06	45.56	24.02	21.34	118.09	13.91	45.34	88.14	31.11	24.74	47.69	30.63	149.63	40.2	21.12	N.D.
	3221	HOXC4	chr12	54410642	54449814	+	chr12	54411463	54411536	74	24	894			N.D.	22.75	N.D.	8.52	64.82	N.D.	18.24	43.19	17.56	64.1	25.06	45.56	24.02	21.34	118.09	13.91	45.34	88.14	31.11	24.74	47.69	30.63	149.63	40.2	21.12	34.23
	3221	HOXC4	chr12	54410642	54449814	+	chr12	54411536	54411586	51	23	944			N.D.	22.75	N.D.	8.52	64.82	N.D.	18.24	43.19	17.56	64.1	25.06	45.56	24.02	21.34	118.09	13.91	45.34	88.14	31.11	24.74	47.69	30.63	149.63	40.2	21.12	34.23
29	3221	HOXC4	chr12	54410642	54449814	+	chr12	54411586	54411689	104	24	1047	◯		N.D.	22.75	N.D.	8.52	64.82	N.D.	18.24	43.19	17.56	64.1	25.06	45.56	24.02	21.34	118.09	13.91	45.34	88.14	31.11	24.74	47.69	30.63	149.63	40.2	21.12	34.23
	3221	HOXC4	chr12	54410642	54449814	+	chr12	54411689	54411770	82	23	1128			N.D.	22.75	N.D.	8.52	64.82	6.25	18.24	43.19	17.56	64.1	25.06	45.56	24.02	21.34	118.09	13.91	45.34	88.14	31.11	24.74	47.69	N.D.	149.63	40.2	21.12	34.23
	3221	HOXC4	chr12	54410642	54449814	+	chr12	54411770	54411772	3	22	1130			N.D.	N.D.	N.D.	8.52	64.82	6.25	18.24	43.19	17.56	64.1	25.06	45.56	24.02	21.34	118.09	13.91	45.34	88.14	31.11	24.74	47.69	N.D.	149.63	40.2	21.12	34.23
	4131	MAP1B	chr5	71403118	71496194	+	chr5	71403066	71403107	42	22	-52			N.D.	19.52	18.22	15.8	39.12	N.D.	N.D.	N.D.	47.66	49.05	26.9	51.06	121.79	53.04	176.22	11.99	81.14	122.58	13.13	31.96	72.72	88.41	37.95	83.62	N.D.	87.2
	4131	MAP1B	chr5	71403118	71496194	+	chr5	71403107	71403172	66	23	0			48.79	19.52	18.22	15.8	39.12	N.D.	N.D.	N.D.	47.66	49.05	26.9	51.06	121.79	53.04	176.22	11.99	81.14	122.58	13.13	31.96	72.72	88.41	37.95	83.62	N.D.	87.2
	4131	MAP1B	chr5	71403118	71496194	+	chr5	71403172	71403499	328	24	381			48.79	19.52	18.22	15.8	39.12	12.83	N.D.	N.D.	47.66	49.05	26.9	51.06	121.79	53.04	176.22	11.99	81.14	122.58	13.13	31.96	72.72	88.41	37.95	83.62	N.D.	87.2
	4131	MAP1B	chr5	71403118	71496194	+	chr5	71403499	71403539	41	23	421			48.79	19.52	18.22	15.8	39.12	N.D.	32.66	N.D.	47.66	49.05	26.9	51.06	121.79	53.04	176.22	11.99	81.14	122.58	13.13	31.96	72.72	88.41	37.95	83.62	N.D.	87.2
30	4131	MAP1B	chr5	71403118	71496194	+	chr5	71403539	71403656	118	24	538			48.79	19.52	18.22	15.8	39.12	N.D.	32.66	N.D.	47.66	49.05	26.9	51.06	121.79	53.04	176.22	11.99	81.14	122.58	13.13	31.96	72.72	88.41	37.95	83.62	N.D.	87.2
	4131	MAP1B	chr5	71403118	71496194	+	chr5	71403656	71403915	260	23	797			48.79	19.52	18.22	15.8	39.12	N.D.	32.66	N.D.	47.66	49.05	26.9	51.06	121.79	53.04	176.22	11.99	81.14	122.58	13.13	31.96	72.72	88.41	37.95	83.62	N.D.	87.2
	4131	MAP1B	chr5	71403118	71496194	+	chr5	71403915	71404020	106	22	902			N.D.	19.52	18.22	15.8	39.12	N.D.	32.66	N.D.	47.66	49.05	26.9	51.06	121.79	53.04	176.22	11.99	81.14	122.58	13.13	31.96	72.72	88.41	37.95	83.62	N.D.	87.2
	4137	MAPT	chr17	43971748	44105699	+	chr17	43971938	43971950	13	22	202			N.D.	11.23	25.39	4.04	27.09	N.D.	24.73	20.34	25.99	28.13	46.14	76.31	114.63	12.35	149.24	N.D.	30.75	188.41	N.D.	24.03	80.6	18.91	59.33	20.5	55.03	90.6
	4137	MAPT	chr17	43971748	44105699	+	chr17	43971950	43971983	34	23	235			N.D.	11.23	25.39	4.04	27.09	N.D.	24.73	20.34	25.99	28.13	46.14	76.31	114.63	12.35	149.24	N.D.	30.75	188.41	11.54	24.03	80.6	18.91	59.33	20.5	55.03	90.6
31	4137	MAPT	chr17	43971748	44105699	+	chr17	43971983	43972210	228	24	462			N.D.	11.23	25.39	4.04	27.09	N.D.	24.73	20.34	25.99	28.13	46.14	76.31	114.63	12.35	149.24	8.77	30.75	188.41	11.54	24.03	80.6	18.91	59.33	20.5	55.03	90.6
	4137	MAPT	chr17	43971748	44105699	+	chr17	43972210	43972304	95	23	556			N.D.	11.23	25.39	4.04	27.09	N.D.	24.73	20.34	25.99	28.13	46.14	76.31	114.63	12.35	149.24	8.77	30.75	188.41	11.54	24.03	80.6	18.91	59.33	20.5	55.03	90.6
	4147	MATN2	chr8	98881311	99016514	+	chr8	98881309	98881311	3	22	0			N.D.	29.29	16.23	10.87	28.42	N.D.	7.55	13.67	5.93	39.2	27.82	33.03	26.96	N.D.	47.05	N.D.	35.03	69.99	N.D.	38.64	62.27	17.06	79.1	16.72	11.73	90.77
32	4147	MATN2	chr8	98881311	99016514	+	chr8	98881311	98881500	190	23	0			N.D.	29.29	16.23	10.87	28.42	N.D.	7.55	13.67	5.93	39.2	27.82	33.03	26.96	8.27	47.05	N.D.	35.03	69.99	N.D.	38.64	62.27	17.06	79.1	16.72	11.73	90.77
	4147	MATN2	chr8	98881311	99016514	+	chr8	98881500	98881512	13	22	201			N.D.	29.29	16.23	10.87	28.42	N.D.	7.55	13.67	5.93	39.2	27.82	33.03	26.96	8.27	47.05	N.D.	35.03	69.99	10.29	38.64	62.27	N.D.	79.1	16.72	11.73	90.77
33	4606	MYBPC2	chr19	50936160	50969583	+	chr19	50935471	50935660	190	22	-689			N.D.	18.96	39.72	4.76	18.99	14.81	26.35	38.72	12.56	N.D.	29.8	87.92	N.D.	8.83	78.63	N.D.	26.03	24.97	N.D.	18.22	57.16	17.54	26.86	22.46	14.08	54.79
	4825	NKX6-1	chr4	85414436	85419387	-	chr4	85419625	85419659	35	22	-272			8.94	76.52	N.D.	20.52	98.4	9.18	30.11	38.76	36.64	N.D.	33.03	33.03	50.32	20.75	N.D.	13.67	48.59	169.15	N.D.	58.8	44	62.61	114.4	N.D.	38.23	42.95
	4825	NKX6-1	chr4	85414436	85419387	-	chr4	85419659	85419663	5	23	-276			8.94	76.52	N.D.	20.52	98.4	9.18	30.11	38.76	36.64	N.D.	33.03	33.03	50.32	20.75	N.D.	13.67	48.59	169.15	N.D.	58.8	44	62.61	114.4	21.78	38.23	42.95
	4825	NKX6-1	chr4	85414436	85419387	-	chr4	85419663	85419673	11	22	-286			8.94	76.52	18.37	20.52	98.4	N.D.	30.11	38.76	36.64	N.D.	33.03	33.03	50.32	20.75	N.D.	13.67	48.59	169.15	N.D.	58.8	44	62.61	114.4	21.78	38.23	42.95
	4825	NKX6-1	chr4	85414436	85419387	-	chr4	85419673	85419880	208	23	-493			8.94	76.52	18.37	20.52	98.4	N.D.	30.11	38.76	36.64	N.D.	33.03	33.03	50.32	20.75	N.D.	13.67	48.59	169.15	N.D.	58.8	44	62.61	114.4	21.78	38.23	42.95
	4825	NKX6-1	chr4	85414436	85419387	-	chr4	85419880	85419920	41	24	-533			8.94	76.52	18.37	20.52	98.4	N.D.	30.11	38.76	36.64	24.18	33.03	33.03	50.32	20.75	N.D.	13.67	48.59	169.15	N.D.	58.8	44	62.61	114.4	21.78	38.23	42.95
	4825	NKX6-1	chr4	85414436	85419387	-	chr4	85419920	85420089	170	23	-702			N.D.	76.52	18.37	20.52	98.4	9.73	30.11	38.76	36.64	24.18	33.03	33.03	50.32	20.75	N.D.	13.67	48.59	169.15	N.D.	58.8	44	62.61	114.4	21.78	38.23	42.95
	4825	NKX6-1	chr4	85414436	85419387	-	chr4	85420089	85420116	28	24	-729			N.D.	76.52	18.37	20.52	98.4	9.73	30.11	38.76	36.64	24.18	33.03	33.03	50.32	20.75	N.D.	13.67	48.59	169.15	N.D.	58.8	44	62.61	114.4	21.78	38.23	42.95
	4825	NKX6-1	chr4	85414436	85419387	-	chr4	85420116	85420190	75	23	-803			5.58	76.52	18.37	20.52	98.4	N.D.	30.11	38.76	36.64	24.18	33.03	33.03	50.32	20.75	N.D.	13.67	48.59	169.15	N.D.	58.8	44	62.61	114.4	21.78	38.23	42.95
34	4825	NKX6-1	chr4	85414436	85419387	-	chr4	85420190	85420220	31	24	-833			5.58	76.52	18.37	20.52	98.4	N.D.	30.11	38.76	36.64	24.18	33.03	33.03	50.32	20.75	N.D.	13.67	48.59	169.15	N.D.	58.8	44	62.61	114.4	21.78	38.23	42.95
	4825	NKX6-1	chr4	85414436	85419387	-	chr4	85420220	85420426	207	23	-1039			5.58	76.52	18.37	20.52	98.4	11.44	30.11	38.76	36.64	24.18	33.03	33.03	N.D.	20.75	N.D.	13.67	48.59	169.15	N.D.	58.8	44	62.61	114.4	21.78	38.23	42.95
	4825	NKX6-1	chr4	85414436	85419387	-	chr4	85420426	85420479	54	22	-1092			N.D.	76.52	18.37	20.52	98.4	11.44	30.11	38.76	36.64	24.18	33.03	33.03	N.D.	20.75	N.D.	13.67	48.59	169.15	N.D.	58.8	44	62.61	114.4	21.78	38.23	42.95
35	4833	NME4	chr16	447192	450754	+	chr16	447385	447576	192	22	384			N.D.	23.68	N.D.	10.6	40.23	N.D.	19.05	39.07	17.45	28.11	30.8	16.63	36.24	N.D.	50.92	4.03	36.98	147.55	9.91	97.09	50.26	N.D.	52.73	46.88	16.51	117.94
	5097	PCDH1	chr5	141232673	141257944	-	chr5	141258266	141258323	58	22	-379			22.46	36.65	N.D.	7.73	15.72	N.D.	28.66	47.5	5.17	11.81	25.23	35.39	68.05	3.75	97.81	6.04	19.72	49.94	N.D.	69.73	53.14	36.63	78.9	8.29	41.06	43.54
36	5097	PCDH1	chr5	141232673	141257944	-	chr5	141258323	141258501	179	23	-557			22.46	36.65	N.D.	7.73	15.72	8.12	28.66	47.5	5.17	11.81	25.23	35.39	68.05	3.75	97.81	6.04	19.72	49.94	N.D.	69.73	53.14	36.63	78.9	8.29	41.06	43.54
	5097	PCDH1	chr5	141232673	141257944	-	chr5	141258501	141258538	38	22	-594			22.46	36.65	6.12	7.73	15.72	N.D.	28.66	47.5	5.17	11.81	25.23	35.39	68.05	3.75	97.81	6.04	19.72	49.94	N.D.	69.73	53.14	36.63	78.9	8.29	41.06	43.54
	5143	PDE4C	chr19	18318771	18335303	-	chr19	18334968	18334991	24	22	335			N.D.	36.23	N.D.	11.14	19.55	N.D.	24.62	21	5.01	12.05	51.74	99.94	69.76	9.72	64.75	N.D.	13.41	58.33	13.8	11.98	33.48	N.D.	84.75	26.5	25.81	41.39
	5143	PDE4C	chr19	18318771	18335303	-	chr19	18334991	18334998	8	23	312			N.D.	36.23	N.D.	11.14	19.55	N.D.	24.62	21	5.01	12.05	51.74	99.94	69.76	9.72	64.75	12.73	13.41	58.33	13.8	11.98	33.48	N.D.	84.75	26.5	25.81	41.39
37	5143	PDE4C	chr19	18318771	18335303	-	chr19	18334998	18335299	302	24	305			N.D.	36.23	31.95	11.14	19.55	N.D.	24.62	21	5.01	12.05	51.74	99.94	69.76	9.72	64.75	12.73	13.41	58.33	13.8	11.98	33.48	N.D.	84.75	26.5	25.81	41.39
	5143	PDE4C	chr19	18318771	18335303	-	chr19	18335299	18335332	34	23	0			N.D.	36.23	31.95	11.14	19.55	N.D.	24.62	21	5.01	12.05	51.74	99.94	69.76	9.72	64.75	12.73	13.41	58.33	N.D.	11.98	33.48	13.27	84.75	26.5	25.81	41.39
	5143	PDE4C	chr19	18318771	18335303	-	chr19	18335332	18335348	17	22	-45			N.D.	36.23	31.95	11.14	19.55	N.D.	24.62	21	5.01	12.05	51.74	99.94	69.76	9.72	64.75	N.D.	13.41	58.33	N.D.	11.98	33.48	13.27	84.75	26.5	25.81	41.39
38	5155	PDGFB	chr22	39619685	39640957	-	chr22	39639605	39639611	7	25	1352			13.1	8.6	22.62	15.99	42.79	20.2	7.84	25.49	11.81	N.D.	3.23	87.37	56.2	9.95	18.94	11	N.D.	80.88	12.34	16.95	61.62	43.98	71.31	85.54	57.61	11.02
	5155	PDGFB	chr22	39619685	39640957	-	chr22	39639611	39639930	320	24	1346			13.1	N.D.	22.62	15.99	42.79	20.2	7.84	25.49	11.81	N.D.	3.23	87.37	56.2	9.95	18.94	11	8.53	80.88	12.34	16.95	61.62	43.98	71.31	85.54	57.61	11.02
	5155	PDGFB	chr22	39619685	39640957	-	chr22	39639930	39639937	8	23	1027			13.1	N.D.	22.62	15.99	42.79	20.2	7.84	25.49	11.81	N.D.	3.23	87.37	56.2	9.95	18.94	11	8.53	80.88	12.34	16.95	61.62	43.98	71.31	85.54	57.61	N.D.
	5155	PDGFB	chr22	39619685	39640957	-	chr22	39639937	39639939	3	22	1020			13.1	N.D.	22.62	15.99	42.79	20.2	7.84	25.49	11.81	N.D.	N.D.	87.37	56.2	9.95	18.94	11	8.53	80.88	12.34	16.95	61.62	43.98	71.31	85.54	57.61	N.D.
	5155	PDGFB	chr22	39619685	39640957	-	chr22	39640228	39640365	138	22	729			N.D.	9.49	N.D.	15.99	42.79	38.29	22.89	25.49	9.45	N.D.	N.D.	87.37	28.84	N.D.	18.05	11	8.55	80.88	13.55	16.95	61.62	66.76	71.31	85.54	27.57	12.22
	5157	PDGFRL	chr8	17433942	17500642	+	chr8	17434696	17434721	26	22	779			N.D.	28.44	27.95	12.56	34.32	N.D.	41.85	30.32	10.31	24.42	26.61	106.75	44.89	N.D.	175.69	6.05	36.33	124.85	N.D.	61.91	59.83	N.D.	81.58	41.04	43.02	143
	5157	PDGFRL	chr8	17433942	17500642	+	chr8	17434721	17434726	6	23	784			N.D.	28.44	27.95	12.56	34.32	N.D.	41.85	30.32	10.31	24.42	26.61	106.75	44.89	63.46	175.69	6.05	36.33	124.85	N.D.	61.91	59.83	N.D.	81.58	41.04	43.02	143
	5157	PDGFRL	chr8	17433942	17500642	+	chr8	17434726	17434739	14	24	797			N.D.	28.44	27.95	12.56	34.32	N.D.	41.85	30.32	10.31	24.42	26.61	106.75	44.89	63.46	175.69	6.05	36.33	124.85	8.41	61.91	59.83	N.D.	81.58	41.04	43.02	143
39	5157	PDGFRL	chr8	17433942	17500642	+	chr8	17434739	17435084	346	25	1142			N.D.	28.44	27.95	12.56	34.32	N.D.	41.85	30.32	10.31	24.42	26.61	106.75	44.89	63.46	175.69	6.05	36.33	124.85	8.41	61.91	59.83	37.49	81.58	41.04	43.02	143
	5157	PDGFRL	chr8	17433942	17500642	+	chr8	17435084	17435161	78	24	1219			N.D.	28.44	27.95	12.56	34.32	11.85	41.85	30.32	10.31	24.42	26.61	106.75	44.89	63.46	175.69	6.05	36.33	124.85	N.D.	61.91	59.83	37.49	81.58	41.04	43.02	143
	5157	PDGFRL	chr8	17433942	17500642	+	chr8	17435161	17435164	4	23	1222			N.D.	28.44	27.95	12.56	34.32	N.D.	41.85	30.32	10.31	24.42	26.61	106.75	44.89	63.46	175.69	6.05	36.33	124.85	N.D.	61.91	59.83	37.49	81.58	41.04	43.02	143
	5157	PDGFRL	chr8	17433942	17500642	+	chr8	17435164	17435205	42	22	1263			N.D.	28.44	27.95	12.56	34.32	N.D.	41.85	30.32	10.31	24.42	26.61	106.75	44.89	63.46	175.69	N.D.	36.33	124.85	N.D.	61.91	59.83	37.49	81.58	41.04	43.02	143
	5372	PMM1	chr22	41972890	41985871	-	chr22	41986253	41986291	39	22	-420			N.D.	27.38	N.D.	20.01	18.82	8.25	19.37	36.23	12.55	15.32	N.D.	27.84	21.35	11.3	32.87	N.D.	46.46	23.46	N.D.	47.93	40.12	14.36	53.72	27.56	35.96	55.55
	5372	PMM1	chr22	41972890	41985871	-	chr22	41986291	41986387	97	23	-516			N.D.	27.38	52.4	20.01	18.82	8.25	19.37	36.23	12.55	15.32	N.D.	27.84	21.35	11.3	32.87	N.D.	46.46	23.46	N.D.	47.93	40.12	14.36	53.72	27.56	35.96	55.55
	5372	PMM1	chr22	41972890	41985871	-	chr22	41986387	41986495	109	22	-624			N.D.	27.38	52.4	20.01	18.82	N.D.	19.37	36.23	12.55	15.32	8.2	27.84	21.35	11.3	32.87	N.D.	46.46	23.46	N.D.	47.93	40.12	14.36	53.72	27.56	35.96	55.55
40	5372	PMM1	chr22	41972890	41985871	-	chr22	41986495	41986550	56	23	-679			N.D.	27.38	52.4	20.01	18.82	N.D.	19.37	36.23	12.55	15.32	8.2	27.84	21.35	11.3	32.87	N.D.	46.46	23.46	N.D.	47.93	40.12	14.36	53.72	27.56	35.96	55.55
	5372	PMM1	chr22	41972890	41985871	-	chr22	41986550	41986563	14	22	-692			N.D.	27.38	52.4	20.01	18.82	17.74	19.37	36.23	12.55	15.32	8.2	N.D.	21.35	11.3	32.87	N.D.	46.46	23.46	N.D.	47.93	40.12	14.36	53.72	27.56	35.96	55.55
41	5376	PMP22	chr17	15133096	15164093	-	chr17	15163847	15164094	248	22	0			N.D.	32.83	N.D.	23.92	56.16	N.D.	23.24	N.D.	9	14.44	7.12	21.19	35.45	10.74	108.09	N.D.	48.76	59.11	23.21	53.26	60	23.66	28.96	29.77	16.05	38.81
	5420	PODXL	chr7	131185021	131241376	-	chr7	131240714	131240751	38	22	662			N.D.	47.31	8.47	12.54	23.75	13.12	22.74	18.46	16.62	56.34	18.16	137.14	24.59	N.D.	34.16	4.35	26.66	74.41	N.D.	27	21.62	N.D.	121.05	24.25	N.D.	87.27
	5420	PODXL	chr7	131185021	131241376	-	chr7	131240751	131240914	164	23	625			N.D.	47.31	8.47	12.54	23.75	13.12	22.74	18.46	16.62	56.34	18.16	137.14	24.59	N.D.	34.16	4.35	26.66	74.41	N.D.	27	21.62	N.D.	121.05	24.25	10.24	87.27
42	5420	PODXL	chr7	131185021	131241376	-	chr7	131240914	131240959	46	24	462			N.D.	47.31	8.47	12.54	23.75	13.12	22.74	18.46	16.62	56.34	18.16	137.14	24.59	9.34	34.16	4.35	26.66	74.41	N.D.	27	21.62	N.D.	121.05	24.25	10.24	87.27
	5420	PODXL	chr7	131185021	131241376	-	chr7	131240959	131241157	199	23	417			4.34	47.31	8.47	12.54	23.75	13.12	22.74	18.46	16.62	56.34	18.16	137.14	24.59	N.D.	34.16	4.35	26.66	74.41	N.D.	27	21.62	N.D.	121.05	24.25	10.24	87.27
	5420	PODXL	chr7	131185021	131241376	-	chr7	131241157	131241185	29	22	219			4.34	47.31	8.47	12.54	23.75	N.D.	22.74	18.46	16.62	56.34	18.16	137.14	24.59	N.D.	34.16	4.35	26.66	74.41	N.D.	27	21.62	N.D.	121.05	24.25	10.24	87.27
	5522	PPP2R2C	chr4	6322305	6474173	-	chr4	6472718	6472724	7	22	1455			N.D.	53.25	N.D.	12.81	24.6	N.D.	N.D.	56.57	19.68	25.95	42.22	N.D.	124.98	34.78	150.81	4.27	37.65	80.88	29.11	15.82	51.69	39.56	53.93	10.14	61.5	91.58
	5522	PPP2R2C	chr4	6322305	6474173	-	chr4	6472724	6472784	61	23	1449			N.D.	53.25	N.D.	12.81	24.6	22.75	N.D.	56.57	19.68	25.95	42.22	N.D.	124.98	34.78	150.81	4.27	37.65	80.88	29.11	15.82	51.69	39.56	53.93	10.14	61.5	91.58
43	5522	PPP2R2C	chr4	6322305	6474173	-	chr4	6472784	6473063	280	24	1389			N.D.	53.25	N.D.	12.81	24.6	22.75	11.42	56.57	19.68	25.95	42.22	N.D.	124.98	34.78	150.81	4.27	37.65	80.88	29.11	15.82	51.69	39.56	53.93	10.14	61.5	91.58
	5522	PPP2R2C	chr4	6322305	6474173	-	chr4	6473063	6473076	14	23	1110			N.D.	53.25	N.D.	12.81	24.6	22.75	11.42	56.57	19.68	25.95	42.22	N.D.	124.98	34.78	150.81	4.27	37.65	80.88	29.11	15.82	51.69	39.56	53.93	10.14	61.5	91.58
	5522	PPP2R2C	chr4	6322305	6474173	-	chr4	6473076	6473121	46	22	1097			N.D.	53.25	N.D.	12.81	24.6	22.75	11.42	56.57	19.68	25.95	42.22	N.D.	124.98	34.78	150.81	4.27	37.65	80.88	29.11	15.82	51.69	39.56	53.93	N.D.	61.5	91.58
	5577	PRKAR2B	chr7	106685178	106802256	+	chr7	106684646	106684688	43	22	-532			N.D.	17.91	19.08	37.69	57.5	23.28	20.27	45.11	15.35	16.49	26.61	68.53	78	40.12	103.38	N.D.	35.53	183.87	N.D.	48.46	48.75	45.2	53.93	N.D.	N.D.	74.92
	5577	PRKAR2B	chr7	106685178	106802256	+	chr7	106684696	106684933	238	22	-482			N.D.	17.91	19.08	37.69	57.5	N.D.	20.27	45.11	15.35	16.49	26.61	68.53	78	40.12	103.38	N.D.	35.53	183.87	N.D.	48.46	48.75	45.2	53.93	N.D.	10.17	74.92
	5577	PRKAR2B	chr7	106685178	106802256	+	chr7	106685308	106685311	4	22	133			N.D.	46.19	18.02	13.86	22.88	N.D.	30.67	18.36	32.1	27.98	29.8	66.39	85.52	31.64	170.21	10.1	47.37	183.87	N.D.	48.46	99.92	N.D.	39.81	51.01	N.D.	74.92
	5577	PRKAR2B	chr7	106685178	106802256	+	chr7	106685311	106685313	3	23	135			N.D.	46.19	18.02	13.86	22.88	N.D.	30.67	18.36	32.1	27.98	29.8	66.39	85.52	31.64	170.21	10.1	47.37	183.87	N.D.	48.46	99.92	N.D.	39.81	51.01	21.12	74.92
44	5577	PRKAR2B	chr7	106685178	106802256	+	chr7	106685313	106685670	358	24	492			N.D.	46.19	18.02	13.86	22.88	N.D.	30.67	18.36	32.1	27.98	29.8	66.39	85.52	31.64	170.21	10.1	47.37	183.87	N.D.	48.46	99.92	72.18	39.81	51.01	21.12	74.92
	5577	PRKAR2B	chr7	106685178	106802256	+	chr7	106685670	106685701	32	23	523			N.D.	46.19	18.02	13.86	22.88	15.53	30.67	18.36	32.1	27.98	29.8	N.D.	85.52	31.64	170.21	10.1	47.37	183.87	N.D.	48.46	99.92	72.18	39.81	51.01	21.12	74.92
	5577	PRKAR2B	chr7	106685178	106802256	+	chr7	106685701	106685711	11	22	533			N.D.	46.19	18.02	13.86	22.88	15.53	30.67	18.36	32.1	27.98	29.8	N.D.	85.52	31.64	170.21	N.D.	47.37	183.87	N.D.	48.46	99.92	72.18	39.81	51.01	21.12	74.92
	5585	PKN1	chr19	14544166	14582679	+	chr19	14543709	14543772	64	22	-457			N.D.	31.18	23.74	33.92	16.36	N.D.	16.3	71.87	7.96	N.D.	34.27	N.D.	39.11	30.41	145.66	7.58	86.68	231.54	N.D.	120.32	54.18	22.32	116.05	77.54	22.68	195.55
	5585	PKN1	chr19	14544166	14582679	+	chr19	14543772	14543803	32	23	-394			N.D.	31.18	23.74	33.92	16.36	N.D.	16.3	71.87	7.96	16.17	34.27	N.D.	39.11	30.41	145.66	7.58	86.68	231.54	N.D.	120.32	54.18	22.32	116.05	77.54	22.68	195.55
	5585	PKN1	chr19	14544166	14582679	+	chr19	14543803	14544045	243	24	-363			N.D.	31.18	23.74	33.92	16.36	N.D.	16.3	71.87	7.96	16.17	34.27	49.26	39.11	30.41	145.66	7.58	86.68	231.54	N.D.	120.32	54.18	22.32	116.05	77.54	22.68	195.55
	5585	PKN1	chr19	14544166	14582679	+	chr19	14544045	14544060	16	23	-121			N.D.	31.18	23.74	33.92	16.36	21.87	16.3	71.87	7.96	16.17	34.27	49.26	39.11	30.41	145.66	N.D.	86.68	231.54	N.D.	120.32	54.18	22.32	116.05	77.54	22.68	195.55
	5585	PKN1	chr19	14544166	14582679	+	chr19	14544060	14544061	2	22	-106			N.D.	31.18	23.74	33.92	16.36	N.D.	16.3	71.87	7.96	16.17	34.27	49.26	39.11	30.41	145.66	N.D.	86.68	231.54	N.D.	120.32	54.18	22.32	116.05	77.54	22.68	195.55
	5585	PKN1	chr19	14544166	14582679	+	chr19	14544399	14544408	10	22	242			N.D.	37.55	18.74	33.92	56.69	N.D.	46.36	39.3	19.28	60.74	23.84	54.93	69.52	N.D.	215.26	11.98	86.68	231.54	21.33	120.32	56.17	N.D.	116.05	77.54	N.D.	195.55
	5585	PKN1	chr19	14544166	14582679	+	chr19	14544408	14544440	33	23	274			N.D.	37.55	18.74	33.92	56.69	N.D.	46.36	39.3	19.28	60.74	23.84	54.93	69.52	N.D.	215.26	11.98	86.68	231.54	21.33	120.32	56.17	N.D.	116.05	77.54	40.48	195.55
	5585	PKN1	chr19	14544166	14582679	+	chr19	14544440	14544441	2	24	275			N.D.	37.55	18.74	33.92	56.69	N.D.	46.36	39.3	19.28	60.74	23.84	54.93	69.52	77.6	215.26	11.98	86.68	231.54	21.33	120.32	56.17	N.D.	116.05	77.54	40.48	195.55
45	5585	PKN1	chr19	14544166	14582679	+	chr19	14544441	14544838	398	25	672	◯		N.D.	37.55	18.74	33.92	56.69	17.8	46.36	39.3	19.28	60.74	23.84	54.93	69.52	77.6	215.26	11.98	86.68	231.54	21.33	120.32	56.17	N.D.	116.05	77.54	40.48	195.55
	5585	PKN1	chr19	14544166	14582679	+	chr19	14544838	14544918	81	24	752			N.D.	37.55	18.74	33.92	56.69	N.D.	46.36	39.3	19.28	60.74	23.84	54.93	69.52	77.6	215.26	11.98	86.68	231.54	21.33	120.32	56.17	23.93	116.05	77.54	40.48	195.55
	5585	PKN1	chr19	14544166	14582679	+	chr19	14544918	14544957	40	23	791			N.D.	37.55	18.74	33.92	56.69	N.D.	46.36	39.3	19.28	60.74	23.84	54.93	69.52	77.6	215.26	11.98	86.68	231.54	21.33	120.32	56.17	N.D.	116.05	77.54	40.48	195.55
	5585	PKN1	chr19	14544166	14582679	+	chr19	14544957	14544964	8	22	798			N.D.	37.55	18.74	33.92	56.69	N.D.	46.36	39.3	19.28	60.74	23.84	N.D.	69.52	77.6	215.26	11.98	86.68	231.54	21.33	120.32	56.17	N.D.	116.05	77.54	40.48	195.55
46	5905	RANGAP1	chr22	41641615	41682216	-	chr22	41682612	41682934	323	22	-718			N.D.	24.3	38.86	11.62	32.33	18.47	11.25	21.51	5.38	7.6	9.31	25.44	39.46	19.9	17.51	19.67	13	27.22	N.D.	24.36	81.05	9.37	35.45	16.64	42.38	19.32
	6251	RSU1	chr10	16632617	16859453	-	chr10	16859810	16859832	23	22	-379			N.D.	28.97	9.56	20.23	35.62	14.05	32.59	45.5	15.24	N.D.	35.34	108.38	34.88	10.86	151.98	18.93	N.D.	52.88	19.86	49.4	40.23	49.98	55.76	55.96	96.31	64.76
47	6251	RSU1	chr10	16632617	16859453	-	chr10	16859832	16860091	260	23	-638			N.D.	28.97	9.56	20.23	35.62	14.05	32.59	45.5	15.24	N.D.	35.34	108.38	34.88	10.86	151.98	18.93	35.11	52.88	19.86	49.4	40.23	49.98	55.76	55.96	96.31	64.76
	6251	RSU1	chr10	16632617	16859453	-	chr10	16860091	16860158	68	22	-705			N.D.	28.97	9.56	20.23	35.62	N.D.	32.59	45.5	15.24	8.81	35.34	108.38	34.88	10.86	151.98	18.93	35.11	52.88	19.86	49.4	40.23	49.98	55.76	55.96	96.31	64.76
	6334	SCN8A	chr12	51985020	52206648	+	chr12	51984283	51984550	268	22	-737			N.D.	64.89	15.62	N.D.	39.12	N.D.	36.24	37.08	16.84	32.44	35.32	89.23	56.33	32.23	98.42	13.89	N.D.	166.62	N.D.	27	81.51	59.71	80.61	7.19	39.62	45.19
48	6334	SCN8A	chr12	51985020	52206648	+	chr12	51985136	51985246	111	22	226			N.D.	13	36.97	N.D.	24.91	N.D.	42.42	46.47	16.66	73.88	15.02	57.82	83.73	75.21	154.24	11.42	22.98	79.26	N.D.	23.1	108.91	45.94	74.16	N.D.	36.36	78.19
	6474	SHOX2	chr3	157813800	157823952	-	chr3	157823342	157823489	148	22	610			N.D.	N.D.	27.36	18.03	49.51	11.71	35.27	29.3	39.76	35.82	N.D.	60.6	49.46	25.58	117.56	12.78	70.66	112.99	N.D.	109.31	80.5	72.98	102.89	48.14	88.43	N.D.
	6474	SHOX2	chr3	157813800	157823952	-	chr3	157823718	157824073	356	22	0			N.D.	N.D.	21.12	18.03	49.51	N.D.	35.27	29.3	39.76	35.82	14.41	60.6	49.46	20.47	117.56	12.78	70.66	112.99	N.D.	109.31	80.5	53.04	102.89	48.14	71.65	N.D.
49	6474	SHOX2	chr3	157813800	157823952	-	chr3	157824143	157824219	77	22	-267			N.D.	N.D.	21.12	18.03	49.51	N.D.	35.27	29.3	39.76	35.82	14.41	60.6	49.46	20.47	117.56	12.78	70.66	112.99	N.D.	109.31	80.5	53.04	102.89	48.14	71.65	N.D.
	6553	SLC9A5	chr16	67282855	67306094	+	chr16	67282511	67282520	10	22	-344			N.D.	16.85	11.35	17.75	40.78	11.48	21.68	34.35	6.02	40.75	34.46	19.99	26.02	N.D.	91.58	N.D.	31.82	56.62	4.27	49.43	45.06	N.D.	81.72	17.37	N.D.	91.97
	6553	SLC9A5	chr16	67282855	67306094	+	chr16	67282520	67282521	2	23	-335			N.D.	16.85	11.35	17.75	40.78	11.48	21.68	34.35	6.02	40.75	34.46	19.99	26.02	8.45	91.58	N.D.	31.82	56.62	4.27	49.43	45.06	N.D.	81.72	17.37	N.D.	91.97
50	6553	SLC9A5	chr16	67282855	67306094	+	chr16	67282521	67282630	110	24	-334			N.D.	16.85	11.35	17.75	40.78	11.48	21.68	34.35	6.02	40.75	34.46	19.99	26.02	8.45	91.58	N.D.	31.82	56.62	4.27	49.43	45.06	N.D.	81.72	17.37	13.31	91.97
	6553	SLC9A5	chr16	67282855	67306094	+	chr16	67282630	67282705	76	23	-225			N.D.	16.85	11.35	17.75	40.78	N.D.	21.68	34.35	6.02	40.75	34.46	19.99	26.02	8.45	91.58	N.D.	31.82	56.62	4.27	49.43	45.06	19.21	81.72	17.37	13.31	91.97
	6553	SLC9A5	chr16	67282855	67306094	+	chr16	67282705	67282772	68	22	-150			N.D.	16.85	11.35	17.75	40.78	N.D.	21.68	34.35	6.02	40.75	34.46	N.D.	26.02	8.45	91.58	N.D.	31.82	56.62	4.27	49.43	45.06	19.21	81.72	17.37	13.31	91.97
51	6676	SPAG4	chr20	34203885	34208965	+	chr20	34203836	34204116	281	22	0			N.D.	26.33	44.47	7.23	15.51	N.D.	29.92	22.37	10.01	8.36	48.93	114.93	73.23	N.D.	85.66	N.D.	23.27	17.79	N.D.	20.97	32.91	19.9	43.45	16.33	10.01	42.01
	6710	SPTB	chr14	65213001	65346601	-	chr14	65346733	65346759	27	22	-158			N.D.	N.D.	69.95	15.3	34.23	N.D.	44.59	30.49	9.2	33.6	23.64	59.46	42.6	N.D.	85.72	8.77	18.62	26.69	7.65	75.8	38.86	N.D.	102.55	17.31	51.22	86.83
	6710	SPTB	chr14	65213001	65346601	-	chr14	65346759	65346775	17	23	-174			N.D.	12.77	69.95	15.3	34.23	N.D.	44.59	30.49	9.2	33.6	23.64	59.46	42.6	N.D.	85.72	8.77	18.62	26.69	7.65	75.8	38.86	N.D.	102.55	17.31	51.22	86.83
	6710	SPTB	chr14	65213001	65346601	-	chr14	65346775	65346790	16	24	-189			N.D.	12.77	69.95	15.3	34.23	N.D.	44.59	30.49	9.2	33.6	23.64	59.46	42.6	27.33	85.72	8.77	18.62	26.69	7.65	75.8	38.86	N.D.	102.55	17.31	51.22	86.83
52	6710	SPTB	chr14	65213001	65346601	-	chr14	65346790	65347215	426	25	-614			N.D.	12.77	69.95	15.3	34.23	N.D.	44.59	30.49	9.2	33.6	23.64	59.46	42.6	27.33	85.72	8.77	18.62	26.69	7.65	75.8	38.86	24.04	102.55	17.31	51.22	86.83
	6710	SPTB	chr14	65213001	65346601	-	chr14	65347215	65347255	41	24	-654			N.D.	12.77	69.95	15.3	34.23	16.9	44.59	30.49	9.2	33.6	23.64	59.46	42.6	27.33	85.72	8.77	18.62	26.69	7.65	75.8	38.86	N.D.	102.55	17.31	51.22	86.83
	6710	SPTB	chr14	65213001	65346601	-	chr14	65347255	65347288	34	23	-687			N.D.	12.77	69.95	15.3	34.23	N.D.	44.59	30.49	9.2	33.6	23.64	59.46	42.6	27.33	85.72	8.77	18.62	26.69	7.65	75.8	38.86	N.D.	102.55	17.31	51.22	86.83
	6710	SPTB	chr14	65213001	65346601	-	chr14	65347288	65347331	44	22	-730			N.D.	12.77	69.95	15.3	34.23	N.D.	44.59	30.49	9.2	33.6	23.64	59.46	42.6	27.33	85.72	8.77	18.62	N.D.	7.65	75.8	38.86	N.D.	102.55	17.31	51.22	86.83
	6710	SPTB	chr14	65213001	65346601	-	chr14	65347331	65347361	31	23	-760			N.D.	12.77	69.95	15.3	34.23	N.D.	44.59	30.49	9.2	33.6	23.64	59.46	42.6	27.33	85.72	8.77	18.62	N.D.	7.65	75.8	38.86	N.D.	102.55	17.31	51.22	86.83
	6710	SPTB	chr14	65213001	65346601	-	chr14	65347361	65347376	16	22	-775			N.D.	N.D.	69.95	15.3	34.23	12.63	44.59	30.49	9.2	33.6	23.64	59.46	42.6	27.33	85.72	8.77	18.62	N.D.	7.65	75.8	38.86	N.D.	102.55	17.31	51.22	86.83
	6932	TCF7	chr5	133450402	133483920	+	chr5	133449904	133449908	5	22	-498			28.29	31.92	16.73	12.14	13.1	N.D.	5.65	42.34	13.06	N.D.	N.D.	N.D.	69.76	19.9	34.44	N.D.	19.86	72.64	84.22	43.09	43.24	23.13	49.6	22.38	37.93	29.67
	6932	TCF7	chr5	133450402	133483920	+	chr5	133449908	133449932	25	23	-494			28.29	31.92	16.73	12.14	13.1	N.D.	5.65	42.34	13.06	N.D.	19.63	N.D.	69.76	19.9	34.44	N.D.	19.86	72.64	84.22	43.09	43.24	23.13	49.6	22.38	37.93	29.67
53	6932	TCF7	chr5	133450402	133483920	+	chr5	133449932	133450211	280	24	-470			28.29	31.92	16.73	12.14	13.1	14.37	5.65	42.34	13.06	N.D.	19.63	N.D.	69.76	19.9	34.44	N.D.	19.86	72.64	84.22	43.09	43.24	23.13	49.6	22.38	37.93	29.67
	6932	TCF7	chr5	133450402	133483920	+	chr5	133450211	133450220	10	23	-191			N.D.	31.92	16.73	12.14	13.1	14.37	5.65	42.34	13.06	N.D.	19.63	31.41	69.76	19.9	34.44	N.D.	19.86	72.64	84.22	43.09	43.24	23.13	49.6	22.38	37.93	29.67
	6932	TCF7	chr5	133450402	133483920	+	chr5	133450220	133450231	12	22	-182			N.D.	31.92	16.73	12.14	13.1	14.37	5.65	42.34	13.06	N.D.	N.D.	31.41	69.76	19.9	34.44	N.D.	19.86	72.64	84.22	43.09	43.24	23.13	49.6	22.38	37.93	29.67
54	7027	TFDP1	chr13	114239003	114295788	+	chr13	114238572	114238748	177	22	-431			N.D.	49.57	61.31	10.26	14.76	11.24	16.21	21.17	8.2	22.39	15.07	14.81	34.88	22.68	51.17	6.66	9.75	N.D.	N.D.	14.79	24.42	7.71	93.51	36.85	18.38	149.9
	7077	TIMP2	chr17	76849059	76921472	-	chr17	76920161	76920164	4	22	1311			13.76	10.81	6.05	35.43	N.D.	51.49	45.3	45.88	16.09	32.7	N.D.	55.3	14.23	N.D.	79.27	8.5	58.24	N.D.	39.64	29.44	119.09	N.D.	36.81	91.85	9.38	100.13
	7077	TIMP2	chr17	76849059	76921472	-	chr17	76920164	76920230	67	23	1308			13.76	10.81	6.05	35.43	N.D.	51.49	45.3	45.88	16.09	32.7	N.D.	55.3	14.23	N.D.	79.27	8.5	58.24	45.4	39.64	29.44	119.09	N.D.	36.81	91.85	9.38	100.13
55	7077	TIMP2	chr17	76849059	76921472	-	chr17	76920230	76920558	329	24	1242			13.76	10.81	6.05	35.43	N.D.	51.49	45.3	45.88	16.09	32.7	N.D.	55.3	14.23	N.D.	79.27	8.5	58.24	45.4	39.64	29.44	119.09	9.84	36.81	91.85	9.38	100.13
	7077	TIMP2	chr17	76849059	76921472	-	chr17	76920558	76920587	30	23	914			13.76	10.81	6.05	35.43	N.D.	51.49	45.3	45.88	16.09	32.7	N.D.	55.3	N.D.	5.63	79.27	8.5	58.24	45.4	39.64	29.44	119.09	9.84	36.81	91.85	9.38	100.13
	7077	TIMP2	chr17	76849059	76921472	-	chr17	76920587	76920625	39	22	885			13.76	10.81	6.05	35.43	N.D.	51.49	45.3	45.88	16.09	32.7	N.D.	55.3	N.D.	N.D.	79.27	8.5	58.24	45.4	39.64	29.44	119.09	9.84	36.81	91.85	9.38	100.13
	7077	TIMP2	chr17	76849059	76921472	-	chr17	76920762	76920984	223	22	710			N.D.	10.81	6.05	35.43	N.D.	51.49	45.3	45.88	16.09	32.7	N.D.	55.3	N.D.	N.D.	79.27	8.5	58.24	90.8	39.64	29.44	119.09	9.84	36.81	91.85	12.52	100.13
	7111	TMOD1	chr9	100263921	100364025	+	chr9	100264048	100264057	10	22	136			N.D.	11.38	15.08	15.45	21.77	N.D.	20.98	33.2	68.37	45.79	44.74	18.45	43.75	N.D.	47.05	7.37	92.87	74.41	20.07	70.65	113.67	N.D.	110.86	27.56	N.D.	131.64
56	7111	TMOD1	chr9	100263921	100364025	+	chr9	100264057	100264297	241	23	376			N.D.	11.38	15.08	15.45	21.77	N.D.	20.98	33.2	68.37	45.79	44.74	18.45	43.75	N.D.	47.05	7.37	92.87	74.41	20.07	70.65	113.67	17.91	110.86	27.56	N.D.	131.64
	7111	TMOD1	chr9	100263921	100364025	+	chr9	100264297	100264328	32	22	407			N.D.	11.38	15.08	15.45	21.77	N.D.	20.98	33.2	68.37	45.79	44.74	18.45	43.75	N.D.	47.05	7.37	92.87	74.41	20.07	70.65	113.67	N.D.	110.86	27.56	21.19	131.64
	7423	VEGFB	chr11	64002056	64006736	+	chr11	64001426	64001529	104	23	-630			N.D.	25.7	22.55	14.21	29.77	30	34.96	44.03	13.26	25.85	49.18	31.44	N.D.	22.5	116.64	8.48	15.28	N.D.	N.D.	40.58	82.01	N.D.	66.28	40.54	14.08	52.04
	7423	VEGFB	chr11	64002056	64006736	+	chr11	64001529	64001543	15	24	-527			N.D.	25.7	22.55	14.21	29.77	30	34.96	44.03	13.26	25.85	49.18	31.44	40.04	22.5	116.64	8.48	15.28	68.1	N.D.	40.58	82.01	N.D.	66.28	40.54	14.08	52.04
	7423	VEGFB	chr11	64002056	64006736	+	chr11	64001543	64001730	188	25	-513			N.D.	25.7	22.55	14.21	29.77	30	34.96	44.03	13.26	25.85	49.18	31.44	40.04	22.5	116.64	8.48	15.28	68.1	13.3	40.58	82.01	N.D.	66.28	40.54	14.08	52.04
	7423	VEGFB	chr11	64002056	64006736	+	chr11	64001730	64001731	2	24	-326			N.D.	25.7	22.55	14.21	29.77	30	34.96	44.03	13.26	25.85	49.18	31.44	40.04	22.5	116.64	8.48	15.28	68.1	13.3	40.58	82.01	N.D.	66.28	40.54	14.08	52.04
	7423	VEGFB	chr11	64002056	64006736	+	chr11	64001731	64001804	74	23	-325			N.D.	25.7	22.55	14.21	29.77	30	34.96	44.03	13.26	25.85	49.18	31.44	40.04	22.5	116.64	8.48	15.28	68.1	N.D.	40.58	82.01	N.D.	66.28	40.54	14.08	52.04
	7423	VEGFB	chr11	64002056	64006736	+	chr11	64002348	64002449	102	22	393			N.D.	23.07	20.38	18.39	61.13	N.D.	53.43	21.23	28.03	28.69	38.5	12.07	49.18	N.D.	108.36	3.98	48.4	113.23	N.D.	53.05	42.79	N.D.	109.57	47.26	8.21	151.69
	7423	VEGFB	chr11	64002056	64006736	+	chr11	64002449	64002548	100	23	492			N.D.	23.07	20.38	18.39	61.13	N.D.	53.43	21.23	28.03	28.69	38.5	12.07	49.18	N.D.	108.36	3.98	48.4	113.23	13.05	53.05	42.79	N.D.	109.57	47.26	8.21	151.69
	7423	VEGFB	chr11	64002056	64006736	+	chr11	64002548	64002582	35	24	526			N.D.	23.07	20.38	18.39	61.13	N.D.	53.43	21.23	28.03	28.69	38.5	12.07	49.18	12.83	108.36	3.98	48.4	113.23	13.05	53.05	42.79	N.D.	109.57	47.26	8.21	151.69
57	7423	VEGFB	chr11	64002056	64006736	+	chr11	64002582	64002803	222	25	747			N.D.	23.07	20.38	18.39	61.13	9.99	53.43	21.23	28.03	28.69	38.5	12.07	49.18	12.83	108.36	3.98	48.4	113.23	13.05	53.05	42.79	N.D.	109.57	47.26	8.21	151.69
	7423	VEGFB	chr11	64002056	64006736	+	chr11	64002803	64002849	47	24	793			N.D.	23.07	20.38	18.39	61.13	9.99	53.43	21.23	28.03	28.69	38.5	12.07	49.18	12.83	108.36	3.98	48.4	113.23	13.05	53.05	42.79	13.96	109.57	47.26	N.D.	151.69
	7423	VEGFB	chr11	64002056	64006736	+	chr11	64002849	64002909	61	23	853			N.D.	23.07	20.38	18.39	61.13	N.D.	53.43	21.23	28.03	28.69	38.5	12.07	49.18	12.83	108.36	3.98	48.4	113.23	13.05	53.05	42.79	13.96	109.57	47.26	N.D.	151.69
	7423	VEGFB	chr11	64002056	64006736	+	chr11	64002909	64002939	31	22	883			N.D.	23.07	20.38	18.39	61.13	N.D.	53.43	21.23	28.03	28.69	38.5	12.07	49.18	12.83	108.36	3.98	48.4	113.23	N.D.	53.05	42.79	13.96	109.57	47.26	N.D.	151.69
	8501	SLC43A1	chr11	57252004	57283192	-	chr11	57282899	57282957	59	22	293			N.D.	15.73	27.1	N.D.	63.54	N.D.	37.16	7.96	14.95	46.89	27.57	19.17	42.58	33.7	115.83	N.D.	53.65	155.29	18.19	51.62	22.56	34.12	91.15	82.76	N.D.	137.98
	8501	SLC43A1	chr11	57252004	57283192	-	chr11	57282957	57283251	295	23	0			N.D.	15.73	27.1	4.59	63.54	N.D.	37.16	7.96	14.95	46.89	27.57	19.17	42.58	33.7	115.83	N.D.	53.65	155.29	18.19	51.62	22.56	34.12	91.15	82.76	N.D.	137.98
	8501	SLC43A1	chr11	57252004	57283192	-	chr11	57283251	57283380	130	22	-188			N.D.	15.73	27.1	4.59	63.54	N.D.	37.16	7.96	14.95	46.89	27.57	19.17	42.58	33.7	115.83	3.17	53.65	155.29	N.D.	51.62	22.56	34.12	91.15	82.76	N.D.	137.98
58	8501	SLC43A1	chr11	57252004	57283192	-	chr11	57283380	57283454	75	23	-262			N.D.	15.73	27.1	4.59	63.54	N.D.	37.16	7.96	14.95	46.89	27.57	19.17	42.58	33.7	115.83	3.17	53.65	155.29	N.D.	51.62	22.56	34.12	91.15	82.76	N.D.	137.98
	8501	SLC43A1	chr11	57252004	57283192	-	chr11	57283454	57283487	34	22	-295			N.D.	15.73	27.1	4.59	63.54	N.D.	37.16	7.96	14.95	46.89	27.57	19.17	42.58	33.7	115.83	3.17	53.65	155.29	N.D.	51.62	22.56	34.12	91.15	82.76	N.D.	137.98
	8577	TMEFF1	chr9	103235520	103339918	+	chr9	103235854	103235871	18	22	351			N.D.	54.77	45.24	11.62	102.69	18.11	29.77	N.D.	22.9	48.34	45.2	24.15	89.48	N.D.	143.08	N.D.	24.38	135.88	9.28	40.95	41.97	18.61	89.14	64.87	N.D.	108.81
	8577	TMEFF1	chr9	103235520	103339918	+	chr9	103235871	103236016	146	23	496			N.D.	54.77	45.24	11.62	102.69	18.11	29.77	N.D.	22.9	48.34	45.2	24.15	89.48	12.83	143.08	N.D.	24.38	135.88	9.28	40.95	41.97	18.61	89.14	64.87	N.D.	108.81
	8577	TMEFF1	chr9	103235520	103339918	+	chr9	103236016	103236067	52	22	547			N.D.	54.77	45.24	11.62	102.69	N.D.	29.77	N.D.	22.9	48.34	45.2	24.15	89.48	12.83	143.08	N.D.	24.38	135.88	9.28	40.95	41.97	18.61	89.14	64.87	32.06	108.81
59	8577	TMEFF1	chr9	103235520	103339918	+	chr9	103236067	103236159	93	23	639			N.D.	54.77	45.24	11.62	102.69	N.D.	29.77	N.D.	22.9	48.34	45.2	24.15	89.48	12.83	143.08	N.D.	24.38	135.88	9.28	40.95	41.97	18.61	89.14	64.87	32.06	108.81
	8577	TMEFF1	chr9	103235520	103339918	+	chr9	103236159	103236193	35	22	673			N.D.	54.77	45.24	11.62	102.69	16.6	29.77	N.D.	22.9	48.34	45.2	24.15	89.48	12.83	143.08	N.D.	24.38	135.88	N.D.	40.95	41.97	18.61	89.14	64.87	32.06	108.81
	8775	N.D.PA	chr19	47990891	48018515	-	chr19	48018898	48018909	12	22	-394			N.D.	17.8	N.D.	13.4	65.69	20.06	N.D.	27.27	11	N.D.	20.61	17.03	87.26	19.61	17.4	N.D.	22.35	27.24	55.41	11.86	32.15	33.23	55.71	32.66	32.06	33.8
	8775	N.D.PA	chr19	47990891	48018515	-	chr19	48018909	48018916	8	23	-401			N.D.	17.8	13.14	13.4	65.69	20.06	N.D.	27.27	11	N.D.	20.61	17.03	87.26	19.61	17.4	N.D.	22.35	27.24	55.41	11.86	32.15	33.23	55.71	32.66	32.06	33.8
	8775	N.D.PA	chr19	47990891	48018515	-	chr19	48018916	48018992	77	24	-477			N.D.	17.8	13.14	13.4	65.69	20.06	N.D.	27.27	11	N.D.	20.61	17.03	87.26	19.61	17.4	10.12	22.35	27.24	55.41	11.86	32.15	33.23	55.71	32.66	32.06	33.8
	8775	N.D.PA	chr19	47990891	48018515	-	chr19	48018992	48019037	46	23	-522			N.D.	17.8	13.14	13.4	65.69	N.D.	9.65	27.27	11	N.D.	20.61	17.03	87.26	19.61	17.4	10.12	22.35	27.24	55.41	11.86	32.15	33.23	55.71	32.66	32.06	33.8
60	8775	N.D.PA	chr19	47990891	48018515	-	chr19	48019037	48019121	85	24	-606			N.D.	17.8	13.14	13.4	65.69	N.D.	9.65	27.27	11	N.D.	20.61	17.03	87.26	19.61	17.4	10.12	22.35	27.24	55.41	11.86	32.15	33.23	55.71	32.66	32.06	33.8
	8775	N.D.PA	chr19	47990891	48018515	-	chr19	48019121	48019151	31	23	-636			N.D.	17.8	13.14	13.4	65.69	16.3	9.65	27.27	11	N.D.	20.61	17.03	87.26	19.61	17.4	10.12	22.35	N.D.	55.41	11.86	32.15	33.23	55.71	32.66	32.06	33.8
	8775	N.D.PA	chr19	47990891	48018515	-	chr19	48019151	48019218	68	22	-703			N.D.	17.8	13.14	13.4	65.69	16.3	9.65	27.27	11	N.D.	20.61	N.D.	87.26	19.61	17.4	10.12	22.35	N.D.	55.41	11.86	32.15	33.23	55.71	32.66	32.06	33.8
61	8821	INPP4B	chr4	142949182	143767604	-	chr4	143767872	143767998	127	22	-394			N.D.	22.53	12.39	15.12	7.06	42.73	18.24	45.04	9.32	N.D.	25.91	34.13	39.19	4.78	N.D.	8.8	24.08	33.16	N.D.	34.89	79.88	33.12	59.69	N.D.	17.98	93.95
	9020	MAP3K14	chr17	43340488	43394414	-	chr17	43394954	43394957	4	22	-543			N.D.	34.36	41.48	11.63	22.41	5.62	10.6	16.6	N.D.	N.D.	25.38	20.96	56.61	11.02	37.5	N.D.	10.64	23.12	N.D.	11.52	24.9	16.23	48.31	7.28	7.04	31.59
	9020	MAP3K14	chr17	43340488	43394414	-	chr17	43394957	43394961	5	23	-547			N.D.	34.36	41.48	11.63	22.41	5.62	10.6	16.6	N.D.	N.D.	25.38	20.96	56.61	11.02	37.5	N.D.	10.64	23.12	14.05	11.52	24.9	16.23	48.31	7.28	7.04	31.59
	9020	MAP3K14	chr17	43340488	43394414	-	chr17	43394961	43395096	136	24	-682			N.D.	34.36	41.48	11.63	22.41	5.62	10.6	16.6	N.D.	N.D.	25.38	20.96	56.61	11.02	37.5	4.52	10.64	23.12	14.05	11.52	24.9	16.23	48.31	7.28	7.04	31.59
	9020	MAP3K14	chr17	43340488	43394414	-	chr17	43395096	43395176	81	23	-762			N.D.	34.36	41.48	11.63	22.41	N.D.	10.6	16.6	N.D.	6.46	25.38	20.96	56.61	11.02	37.5	4.52	10.64	23.12	14.05	11.52	24.9	16.23	48.31	7.28	7.04	31.59
62	9020	MAP3K14	chr17	43340488	43394414	-	chr17	43395176	43395202	27	24	-788			N.D.	34.36	41.48	11.63	22.41	N.D.	10.6	16.6	N.D.	6.46	25.38	20.96	56.61	11.02	37.5	4.52	10.64	23.12	14.05	11.52	24.9	16.23	48.31	7.28	7.04	31.59
	9020	MAP3K14	chr17	43340488	43394414	-	chr17	43395202	43395213	12	23	-799			N.D.	34.36	41.48	11.63	22.41	6.69	10.6	16.6	N.D.	6.46	25.38	20.96	56.61	11.02	37.5	N.D.	10.64	23.12	14.05	11.52	24.9	16.23	48.31	7.28	7.04	31.59
	9020	MAP3K14	chr17	43340488	43394414	-	chr17	43395213	43395234	22	22	-820			N.D.	34.36	41.48	11.63	22.41	6.69	10.6	16.6	N.D.	N.D.	25.38	20.96	56.61	11.02	37.5	N.D.	10.64	23.12	14.05	11.52	24.9	16.23	48.31	7.28	7.04	31.59
63	9021	SOCS3	chr17	76352859	76356158	-	chr17	76356528	76356934	407	22	-776			N.D.	20.54	18.12	9.54	23.8	14.99	41.59	13.44	14.65	27.22	46.07	41.46	68.62	17.71	114.72	N.D.	30.25	55.55	N.D.	67.15	80.83	11.54	125.84	22.44	26.2	106.07
64	9024	BRSK2	chr11	1411129	1478279	+	chr11	1410551	1410732	182	22	-578			N.D.	40.18	N.D.	13.05	19.93	7.5	20.67	33.95	7.68	22.64	6.62	32.12	41.41	16.42	40.75	5.88	10.73	N.D.	N.D.	22.45	36.39	N.D.	115.36	49.42	14.55	105.41
	9166	EBAG9	chr8	110551929	110577391	+	chr8	110551376	110551377	2	22	-553			N.D.	28.06	20.17	30.26	35.07	20.8	41.32	41.41	N.D.	10.04	7.15	55.69	50.75	12.54	N.D.	N.D.	20.44	44.49	N.D.	27.05	44.94	38.29	46.44	24.29	44.19	80.03
	9166	EBAG9	chr8	110551929	110577391	+	chr8	110551377	110551444	68	23	-552			N.D.	28.06	20.17	30.26	35.07	20.8	41.32	41.41	N.D.	10.04	7.15	55.69	50.75	12.54	N.D.	10.97	20.44	44.49	N.D.	27.05	44.94	38.29	46.44	24.29	44.19	80.03
65	9166	EBAG9	chr8	110551929	110577391	+	chr8	110551444	110551705	262	24	-485			N.D.	28.06	20.17	30.26	35.07	20.8	41.32	41.41	N.D.	10.04	7.15	55.69	50.75	12.54	17.6	10.97	20.44	44.49	N.D.	27.05	44.94	38.29	46.44	24.29	44.19	80.03
	9166	EBAG9	chr8	110551929	110577391	+	chr8	110551705	110551709	5	23	-224			N.D.	28.06	20.17	30.26	35.07	20.8	41.32	41.41	N.D.	10.04	7.15	55.69	50.75	12.54	17.6	10.97	20.44	44.49	N.D.	27.05	44.94	38.29	46.44	24.29	44.19	80.03
	9166	EBAG9	chr8	110551929	110577391	+	chr8	110551709	110551754	46	22	-220			N.D.	28.06	20.17	30.26	35.07	20.8	41.32	41.41	N.D.	10.04	7.15	55.69	50.75	12.54	17.6	N.D.	20.44	44.49	N.D.	27.05	44.94	38.29	46.44	24.29	44.19	80.03
	9241	NOG	chr17	54671060	54672951	+	chr17	54670144	54670227	84	22	-916			N.D.	41.71	N.D.	7.31	35.43	16.06	20.83	28.46	28.23	72.82	25.33	31.33	13.11	N.D.	10.31	N.D.	45.82	51.76	N.D.	22.11	54.4	37.09	58.35	79.27	29.25	75.24
66	9241	NOG	chr17	54671060	54672951	+	chr17	54670227	54670368	142	23	-833			N.D.	41.71	N.D.	7.31	35.43	16.06	20.83	28.46	28.23	72.82	25.33	31.33	13.11	N.D.	10.31	4.16	45.82	51.76	N.D.	22.11	54.4	37.09	58.35	79.27	29.25	75.24
	9241	NOG	chr17	54671060	54672951	+	chr17	54670368	54670574	207	22	-692			11.58	41.71	N.D.	7.31	35.43	16.06	20.83	28.46	28.23	72.82	25.33	31.33	N.D.	N.D.	10.31	4.16	45.82	51.76	N.D.	22.11	54.4	37.09	58.35	79.27	29.25	75.24
	9480	ONECUT2	chr18	55102917	55158530	+	chr18	55102080	55102115	36	22	-837			N.D.	48.66	20.46	13.13	38.38	N.D.	39.69	17.28	N.D.	18.25	10.27	20.05	33.74	12.42	42.48	N.D.	N.D.	51.76	41.3	30.77	70.3	27.65	72.97	51.67	80.54	73.51
67	9480	ONECUT2	chr18	55102917	55158530	+	chr18	55102115	55102361	247	23	-802			N.D.	48.66	20.46	13.13	38.38	N.D.	39.69	17.28	8.4	18.25	10.27	20.05	33.74	12.42	42.48	N.D.	N.D.	51.76	41.3	30.77	70.3	27.65	72.97	51.67	80.54	73.51
	9480	ONECUT2	chr18	55102917	55158530	+	chr18	55102361	55102377	17	22	-556			N.D.	48.66	20.46	13.13	38.38	N.D.	39.69	17.28	8.4	18.25	10.27	20.05	33.74	12.42	42.48	17.28	N.D.	51.76	N.D.	30.77	70.3	27.65	72.97	51.67	80.54	73.51
	9603	NFE2L3	chr7	26191847	26226756	+	chr7	26191842	26191845	4	22	-5			N.D.	50.13	44.91	26.21	20.06	N.D.	25.74	9.06	22.49	21.26	14.21	30.76	32.02	N.D.	82.5	N.D.	38.19	147.77	N.D.	82.46	22.67	15.47	108.61	32.51	17.12	135.11
	9603	NFE2L3	chr7	26191847	26226756	+	chr7	26191845	26192057	213	23	0			N.D.	50.13	44.91	26.21	20.06	N.D.	25.74	9.06	22.49	21.26	14.21	30.76	32.02	14.33	82.5	N.D.	38.19	147.77	N.D.	82.46	22.67	15.47	108.61	32.51	17.12	135.11
	9603	NFE2L3	chr7	26191847	26226756	+	chr7	26192057	26192065	9	22	218			N.D.	50.13	44.91	26.21	20.06	14.24	25.74	9.06	22.49	21.26	14.21	30.76	32.02	14.33	82.5	N.D.	38.19	147.77	N.D.	82.46	22.67	N.D.	108.61	32.51	17.12	135.11
	9603	NFE2L3	chr7	26191847	26226756	+	chr7	26192073	26192074	2	22	227			N.D.	50.13	44.91	26.21	20.06	N.D.	25.74	9.06	22.49	21.26	14.21	30.76	32.02	14.33	82.5	N.D.	38.19	147.77	N.D.	82.46	22.67	N.D.	108.61	32.51	17.12	135.11
	9603	NFE2L3	chr7	26191847	26226756	+	chr7	26192112	26192113	2	22	266			N.D.	50.13	44.91	26.21	N.D.	33.33	25.74	9.06	22.49	21.26	14.21	30.76	32.02	14.33	82.5	4.24	38.19	147.77	N.D.	82.46	22.67	N.D.	108.61	32.51	N.D.	135.11
	9603	NFE2L3	chr7	26191847	26226756	+	chr7	26192113	26192114	2	23	267			N.D.	50.13	44.91	26.21	N.D.	33.33	25.74	9.06	22.49	21.26	14.21	30.76	32.02	14.33	82.5	4.24	38.19	147.77	N.D.	82.46	22.67	10.66	108.61	32.51	N.D.	135.11
	9603	NFE2L3	chr7	26191847	26226756	+	chr7	26192114	26192153	40	24	306			N.D.	50.13	44.91	26.21	N.D.	33.33	25.74	9.06	22.49	21.26	14.21	30.76	32.02	14.33	82.5	4.24	38.19	147.77	14.8	82.46	22.67	10.66	108.61	32.51	N.D.	135.11
	9603	NFE2L3	chr7	26191847	26226756	+	chr7	26192153	26192154	2	25	307			N.D.	50.13	44.91	26.21	N.D.	33.33	25.74	9.06	22.49	21.26	14.21	30.76	32.02	14.33	82.5	4.24	38.19	147.77	14.8	82.46	22.67	10.66	108.61	32.51	14.74	135.11
68	9603	NFE2L3	chr7	26191847	26226756	+	chr7	26192154	26192333	180	26	486		◯	N.D.	50.13	44.91	26.21	21.96	33.33	25.74	9.06	22.49	21.26	14.21	30.76	32.02	14.33	82.5	4.24	38.19	147.77	14.8	82.46	22.67	10.66	108.61	32.51	14.74	135.11
	9603	NFE2L3	chr7	26191847	26226756	+	chr7	26192333	26192366	34	25	519			9.92	50.13	44.91	26.21	21.96	33.33	25.74	9.06	22.49	21.26	14.21	30.76	32.02	14.33	82.5	4.24	38.19	147.77	14.8	82.46	22.67	N.D.	108.61	32.51	14.74	135.11
	9603	NFE2L3	chr7	26191847	26226756	+	chr7	26192366	26192381	16	24	534			9.92	50.13	44.91	26.21	21.96	33.33	25.74	9.06	22.49	21.26	14.21	30.76	32.02	N.D.	82.5	4.24	38.19	147.77	14.8	82.46	22.67	N.D.	108.61	32.51	14.74	135.11
	9603	NFE2L3	chr7	26191847	26226756	+	chr7	26192381	26192402	22	23	555			9.92	50.13	44.91	26.21	21.96	33.33	25.74	9.06	22.49	21.26	14.21	30.76	32.02	N.D.	82.5	4.24	38.19	147.77	N.D.	82.46	22.67	N.D.	108.61	32.51	14.74	135.11
	9603	NFE2L3	chr7	26191847	26226756	+	chr7	26192402	26192412	11	22	565			9.92	50.13	44.91	26.21	21.96	33.33	25.74	9.06	22.49	21.26	14.21	N.D.	32.02	N.D.	82.5	4.24	38.19	147.77	N.D.	82.46	22.67	N.D.	108.61	32.51	14.74	135.11
	9734	HDAC9	chr7	18126572	18708466	+	chr7	18125978	18126006	29	22	-594			10.38	17.69	17.77	13.52	39.04	N.D.	53.1	10.92	18.32	N.D.	42.72	N.D.	48.42	N.D.	48.34	8.59	53.9	72.79	14.18	91.21	52.21	31.59	105.62	N.D.	11.73	89.88
69	9734	HDAC9	chr7	18126572	18708466	+	chr7	18126006	18126253	248	23	-566			10.38	17.69	17.77	13.52	39.04	N.D.	53.1	10.92	18.32	N.D.	42.72	N.D.	48.42	25.25	48.34	8.59	53.9	72.79	14.18	91.21	52.21	31.59	105.62	N.D.	11.73	89.88
	9734	HDAC9	chr7	18126572	18708466	+	chr7	18126253	18126285	33	22	-319			10.38	17.69	17.77	13.52	39.04	N.D.	53.1	10.92	18.32	N.D.	42.72	N.D.	48.42	25.25	48.34	8.59	53.9	72.79	14.18	91.21	52.21	N.D.	105.62	8.12	11.73	89.88
	9856	KIAA0319	chr6	24544332	24646249	-	chr6	24645737	24645807	71	22	512			N.D.	12.99	10.9	15.71	N.D.	N.D.	21.28	18.16	31.16	N.D.	44.87	58.98	77.48	90.62	144.98	16.2	17.06	126.18	31.61	65.53	N.D.	16.97	51.6	27.87	24.5	44.61
	9856	KIAA0319	chr6	24544332	24646249	-	chr6	24645807	24645849	43	23	442			N.D.	12.99	10.9	15.71	N.D.	N.D.	21.28	18.16	31.16	N.D.	44.87	58.98	77.48	90.62	144.98	16.2	17.06	126.18	31.61	65.53	20.77	16.97	51.6	27.87	24.5	44.61
	9856	KIAA0319	chr6	24544332	24646249	-	chr6	24645849	24645950	102	24	400			N.D.	12.99	10.9	15.71	19.65	N.D.	21.28	18.16	31.16	N.D.	44.87	58.98	77.48	90.62	144.98	16.2	17.06	126.18	31.61	65.53	20.77	16.97	51.6	27.87	24.5	44.61
70	9856	KIAA0319	chr6	24544332	24646249	-	chr6	24645950	24646316	367	25	0			N.D.	12.99	10.9	15.71	19.65	11.24	21.28	18.16	31.16	N.D.	44.87	58.98	77.48	90.62	144.98	16.2	17.06	126.18	31.61	65.53	20.77	16.97	51.6	27.87	24.5	44.61
	9856	KIAA0319	chr6	24544332	24646383	-	chr6	24646316	24646339	24	24	67			N.D.	12.99	10.9	15.71	19.65	11.24	21.28	18.16	31.16	37.38	44.87	58.98	77.48	90.62	144.98	16.2	17.06	126.18	31.61	65.53	20.77	N.D.	51.6	27.87	24.5	44.61
	9856	KIAA0319	chr6	24544332	24646383	-	chr6	24646339	24646350	12	23	44			N.D.	12.99	10.9	15.71	19.65	N.D.	21.28	18.16	31.16	37.38	44.87	58.98	77.48	90.62	144.98	16.2	17.06	126.18	31.61	65.53	20.77	N.D.	51.6	27.87	24.5	44.61
	9856	KIAA0319	chr6	24544332	24646383	-	chr6	24646350	24646408	59	22	0			N.D.	12.99	10.9	15.71	19.65	N.D.	21.28	18.16	31.16	37.38	44.87	58.98	77.48	N.D.	144.98	16.2	17.06	126.18	31.61	65.53	20.77	N.D.	51.6	27.87	24.5	44.61
71	9945	GFPT2	chr5	179727700	179780315	-	chr5	179780480	179780807	328	22	-492			N.D.	12.08	N.D.	6.97	27.31	N.D.	26.3	15.69	30.88	30.35	21.06	56.4	55.47	N.D.	56.07	N.D.	69.45	104.21	N.D.	17.12	60.95	N.D.	69.91	140.52	35.02	94.16
	10052	GJC1	chr17	42875816	42907607	-	chr17	42906795	42906837	43	22	812			N.D.	18.02	N.D.	37.61	55.16	34.48	41.85	18.77	41.39	55	N.D.	N.D.	51.98	29.65	76.6	8.39	26.51	132.21	N.D.	78.6	116.58	74.71	86.89	47.64	22.87	130.62
72	10052	GJC1	chr17	42875816	42907607	-	chr17	42906837	42907429	593	23	770			N.D.	18.02	N.D.	37.61	55.16	34.48	41.85	18.77	41.39	55	8.69	N.D.	51.98	29.65	76.6	8.39	26.51	132.21	N.D.	78.6	116.58	74.71	86.89	47.64	22.87	130.62
	10052	GJC1	chr17	42875816	42907607	-	chr17	42907429	42907481	53	22	178			N.D.	18.02	N.D.	37.61	55.16	N.D.	41.85	18.77	41.39	55	8.69	43.55	51.98	29.65	76.6	8.39	26.51	132.21	N.D.	78.6	116.58	74.71	86.89	47.64	22.87	130.62
	10231	RCAN2	chr6	46188467	46459060	-	chr6	46459167	46459174	8	22	-114			N.D.	35.39	73.33	12.09	29.08	N.D.	40.62	15.92	6.28	N.D.	40.86	45.11	38.31	10.31	12.89	5.24	30.42	22.51	N.D.	52.96	41.54	22.27	95.63	N.D.	17.2	27.73
73	10231	RCAN2	chr6	46188467	46459060	-	chr6	46459241	46459297	57	22	-237			N.D.	35.39	73.33	12.09	29.08	9.27	40.62	15.92	6.28	N.D.	40.86	45.11	38.31	10.31	12.89	5.24	30.42	N.D.	N.D.	52.96	41.54	22.27	95.63	N.D.	17.2	27.73
	10365	KLF2	chr19	16435651	16438339	+	chr19	16435723	16435754	32	22	103			N.D.	53.51	N.D.	9.32	75.47	N.D.	15.81	13.32	21.46	67.55	51.92	33.55	N.D.	18.19	121.81	5.61	89.76	202.03	N.D.	70.33	31.21	14.36	95.16	49.23	9.78	150.39
74	10365	KLF2	chr19	16435651	16438339	+	chr19	16435754	16435938	185	23	287			N.D.	53.51	N.D.	9.32	75.47	N.D.	15.81	13.32	21.46	67.55	51.92	33.55	N.D.	18.19	121.81	5.61	89.76	202.03	15.56	70.33	31.21	14.36	95.16	49.23	9.78	150.39
	10365	KLF2	chr19	16435651	16438339	+	chr19	16435938	16435946	9	22	295			N.D.	53.51	N.D.	9.32	75.47	N.D.	15.81	13.32	21.46	67.55	51.92	33.55	19.97	18.19	121.81	5.61	89.76	202.03	N.D.	70.33	31.21	14.36	95.16	49.23	9.78	150.39
	10643	IGF2BP3	chr7	23349828	23509995	-	chr7	23509485	23509555	71	22	510			N.D.	51.59	29.9	11.1	24.94	N.D.	N.D.	25.27	10.69	46.91	17.51	38.51	31.31	32.83	177.71	8.1	65.24	206.57	N.D.	101.91	60.89	39.29	126.6	69.37	58.11	N.D.
	10643	IGF2BP3	chr7	23349828	23509995	-	chr7	23509555	23510004	450	23	0			N.D.	51.59	29.9	11.1	24.94	43.48	N.D.	25.27	10.69	46.91	17.51	38.51	31.31	32.83	177.71	8.1	65.24	206.57	N.D.	101.91	60.89	39.29	126.6	69.37	58.11	N.D.
	10643	IGF2BP3	chr7	23349828	23509995	-	chr7	23510004	23510026	23	22	-31			N.D.	51.59	29.9	11.1	24.94	43.48	18.04	25.27	10.69	46.91	17.51	38.51	31.31	32.83	177.71	N.D.	65.24	206.57	N.D.	101.91	60.89	39.29	126.6	69.37	58.11	N.D.
	10643	IGF2BP3	chr7	23349828	23509995	-	chr7	23510220	23510372	153	22	-377			N.D.	N.D.	29.9	11.1	27.28	43.48	18.04	25.27	10.69	46.91	17.51	38.51	31.31	32.83	177.71	10.56	65.24	N.D.	N.D.	101.91	60.89	39.29	126.6	69.37	58.11	N.D.
75	10643	IGF2BP3	chr7	23349828	23509995	-	chr7	23510372	23510730	359	23	-735	◯		N.D.	33.48	29.9	11.1	27.28	43.48	18.04	25.27	10.69	46.91	17.51	38.51	31.31	32.83	177.71	10.56	65.24	N.D.	N.D.	101.91	60.89	39.29	126.6	69.37	58.11	N.D.
	10643	IGF2BP3	chr7	23349828	23509995	-	chr7	23510730	23510735	6	22	-740			N.D.	33.48	29.9	11.1	N.D.	43.48	18.04	25.27	10.69	46.91	17.51	38.51	31.31	32.83	177.71	10.56	65.24	62.65	N.D.	101.91	60.89	39.29	126.6	69.37	58.11	N.D.
76	10675	CSPG5	chr3	47603728	47620359	-	chr3	47619936	47620115	180	22	423			N.D.	19.8	35.84	5.71	67.5	N.D.	30.78	44.38	7.85	N.D.	20.61	89.23	47.33	N.D.	43.83	10.57	37.35	115.77	N.D.	34.92	59.34	15.9	153.2	16.75	17.99	152.27
	10943	MSL3	chrX	11776278	11786096	+	chrX	11775733	11775762	30	22	-545			N.D.	25.7	25.04	22.1	48.14	9	6.81	93.44	25.91	N.D.	43.42	28.25	24.4	36.02	52.85	N.D.	36.12	81.72	N.D.	26.69	45.78	N.D.	71.63	29.9	14.47	79.13
	10943	MSL3	chrX	11776278	11786096	+	chrX	11775762	11775786	25	23	-516			N.D.	25.7	25.04	22.1	48.14	9	6.81	93.44	25.91	25.44	43.42	28.25	24.4	36.02	52.85	N.D.	36.12	81.72	N.D.	26.69	45.78	N.D.	71.63	29.9	14.47	79.13
77	10943	MSL3	chrX	11776278	11786096	+	chrX	11775786	11776005	220	24	-492			N.D.	25.7	25.04	22.1	48.14	9	6.81	93.44	25.91	25.44	43.42	28.25	24.4	36.02	52.85	5.2	36.12	81.72	N.D.	26.69	45.78	N.D.	71.63	29.9	14.47	79.13
	10943	MSL3	chrX	11776278	11786096	+	chrX	11776005	11776051	47	23	-273			N.D.	25.7	25.04	22.1	48.14	N.D.	6.81	93.44	25.91	25.44	43.42	28.25	24.4	36.02	52.85	5.2	36.12	81.72	70.05	26.69	45.78	N.D.	71.63	29.9	14.47	79.13
	10943	MSL3	chrX	11776278	11786096	+	chrX	11776051	11776081	31	22	-227			N.D.	25.7	25.04	22.1	48.14	N.D.	N.D.	93.44	25.91	25.44	43.42	28.25	24.4	36.02	52.85	5.2	36.12	81.72	70.05	26.69	45.78	N.D.	71.63	29.9	14.47	79.13
	10982	MAPRE2	chr18	32556892	32723432	+	chr18	32556698	32556899	202	22	0			N.D.	38.58	45.78	11.21	36.72	N.D.	72.99	18.63	59.66	N.D.	65.29	40.7	78.91	86.75	15.77	N.D.	36.92	168.09	34.41	98.83	31.95	7.58	91.9	77.89	N.D.	71.51
	10982	MAPRE2	chr18	32556892	32723432	+	chr18	32556942	32556958	17	22	66			N.D.	38.58	45.78	11.21	36.72	N.D.	72.99	18.63	59.66	32.75	65.29	40.7	78.91	86.75	15.77	N.D.	36.92	168.09	34.41	98.83	31.95	N.D.	91.9	77.89	N.D.	71.51
	10982	MAPRE2	chr18	32556892	32723432	+	chr18	32556958	32556985	28	23	93			11.71	38.58	45.78	11.21	36.72	N.D.	72.99	18.63	59.66	32.75	65.29	40.7	78.91	86.75	15.77	N.D.	36.92	168.09	34.41	98.83	31.95	N.D.	91.9	77.89	N.D.	71.51
	10982	MAPRE2	chr18	32556892	32723432	+	chr18	32556985	32557037	53	24	145			11.71	38.58	45.78	11.21	36.72	N.D.	72.99	18.63	59.66	32.75	65.29	40.7	78.91	86.75	15.77	N.D.	36.92	168.09	34.41	98.83	31.95	34.12	91.9	77.89	N.D.	71.51
78	10982	MAPRE2	chr18	32556892	32723432	+	chr18	32557037	32557452	416	25	560			11.71	38.58	45.78	11.21	36.72	N.D.	72.99	18.63	59.66	32.75	65.29	40.7	78.91	86.75	15.77	7.58	36.92	168.09	34.41	98.83	31.95	34.12	91.9	77.89	N.D.	71.51
	10982	MAPRE2	chr18	32556892	32723432	+	chr18	32557452	32557495	44	24	603			N.D.	38.58	45.78	11.21	36.72	N.D.	72.99	18.63	59.66	32.75	65.29	40.7	78.91	86.75	15.77	7.58	36.92	168.09	34.41	98.83	31.95	34.12	91.9	77.89	17.34	71.51
	10982	MAPRE2	chr18	32556892	32723432	+	chr18	32557495	32557528	34	23	636			N.D.	38.58	45.78	11.21	36.72	N.D.	72.99	18.63	59.66	32.75	65.29	40.7	78.91	86.75	N.D.	7.58	36.92	168.09	34.41	98.83	31.95	34.12	91.9	77.89	17.34	71.51
	10982	MAPRE2	chr18	32558208	32723432	+	chr18	32557528	32557616	89	22	-680			N.D.	38.58	45.78	11.21	36.72	N.D.	72.99	18.63	59.66	32.75	65.29	40.7	78.91	86.75	N.D.	7.58	36.92	168.09	34.41	98.83	31.95	N.D.	91.9	77.89	17.34	71.51
79	11015	KDELR3	chr22	38864083	38877637	+	chr22	38864109	38864397	289	22	314			N.D.	43.18	N.D.	21.47	10.33	12.85	24.59	37.56	14.26	66.91	N.D.	47.83	27.36	20.89	103.9	N.D.	30.72	25.88	14.8	57.4	47.37	N.D.	68.91	34.21	47.94	166.86
80	11231	SEC63	chr6	108188960	108279482	-	chr6	108279680	108279913	234	22	-431			N.D.	16.01	27.63	24.39	36.91	17.57	8.03	17.16	18.52	14.37	11.52	8.54	70.99	26.49	194.02	N.D.	21.67	35.59	11.79	14.36	64.76	15.78	55.43	41.88	68.57	28.15
	11320	MGAT4A	chr2	99235569	99347589	-	chr2	99346726	99346734	9	22	863			N.D.	40.55	27.78	16.54	100.03	N.D.	28.98	33.99	17.45	N.D.	69.62	127.78	85.74	15.52	34.61	13.85	60.95	N.D.	45.92	122.44	48.21	N.D.	82.7	24.51	58.65	128.35
	11320	MGAT4A	chr2	99235569	99347589	-	chr2	99346734	99346776	43	23	855			N.D.	40.55	27.78	16.54	100.03	44.87	28.98	33.99	17.45	N.D.	69.62	127.78	85.74	15.52	34.61	13.85	60.95	N.D.	45.92	122.44	48.21	N.D.	82.7	24.51	58.65	128.35
	11320	MGAT4A	chr2	99235569	99347589	-	chr2	99346776	99347024	249	24	813			N.D.	40.55	27.78	16.54	100.03	44.87	28.98	33.99	17.45	N.D.	69.62	127.78	85.74	15.52	34.61	13.85	60.95	N.D.	45.92	122.44	48.21	7.98	82.7	24.51	58.65	128.35
81	11320	MGAT4A	chr2	99235569	99347589	-	chr2	99347024	99347118	95	25	565			14.15	40.55	27.78	16.54	100.03	44.87	28.98	33.99	17.45	N.D.	69.62	127.78	85.74	15.52	34.61	13.85	60.95	N.D.	45.92	122.44	48.21	7.98	82.7	24.51	58.65	128.35
	11320	MGAT4A	chr2	99235569	99347589	-	chr2	99347118	99347186	69	24	471			N.D.	40.55	27.78	16.54	100.03	44.87	28.98	33.99	17.45	N.D.	69.62	127.78	85.74	15.52	34.61	13.85	60.95	52.21	45.92	122.44	48.21	7.98	82.7	24.51	58.65	128.35
	11320	MGAT4A	chr2	99235569	99347589	-	chr2	99347186	99347208	23	23	403			N.D.	40.55	27.78	16.54	100.03	44.87	28.98	33.99	17.45	N.D.	69.62	127.78	85.74	15.52	34.61	13.85	60.95	52.21	45.92	122.44	48.21	N.D.	82.7	24.51	58.65	128.35
	11320	MGAT4A	chr2	99235569	99347589	-	chr2	99347208	99347223	16	22	381			N.D.	40.55	27.78	16.54	100.03	N.D.	28.98	33.99	17.45	N.D.	69.62	127.78	85.74	15.52	34.61	13.85	60.95	52.21	45.92	122.44	48.21	N.D.	82.7	24.51	58.65	128.35
	11320	MGAT4A	chr2	99235569	99347589	-	chr2	99347762	99347779	18	22	-190			N.D.	45.92	20.31	9.84	33.58	22.49	18.85	45.39	19.49	N.D.	22.9	81.29	21.44	16.53	33.6	N.D.	106.81	46.91	N.D.	91.9	77.74	N.D.	53.27	32.74	57.87	140.77
	11320	MGAT4A	chr2	99235569	99347589	-	chr2	99347779	99347951	173	23	-362			N.D.	45.92	20.31	9.84	33.58	22.49	18.85	45.39	19.49	N.D.	22.9	81.29	21.44	16.53	33.6	N.D.	106.81	46.91	37.13	91.9	77.74	N.D.	53.27	32.74	57.87	140.77
	11320	MGAT4A	chr2	99235569	99347589	-	chr2	99347951	99347970	20	22	-381			N.D.	45.92	20.31	9.84	33.58	N.D.	18.85	45.39	19.49	N.D.	22.9	81.29	21.44	16.53	33.6	4.52	106.81	46.91	37.13	91.9	77.74	N.D.	53.27	32.74	57.87	140.77
	11320	MGAT4A	chr2	99235569	99347589	-	chr2	99348044	99348055	12	22	-466			N.D.	45.92	20.31	9.84	33.58	N.D.	18.85	45.39	19.49	N.D.	22.9	81.29	21.44	N.D.	33.6	4.52	106.81	46.91	37.13	91.9	77.74	N.D.	53.27	32.74	57.87	140.77
	11320	MGAT4A	chr2	99235569	99347589	-	chr2	99348055	99348068	14	23	-479			N.D.	45.92	20.31	9.84	33.58	31.86	18.85	45.39	19.49	N.D.	22.9	81.29	21.44	N.D.	33.6	4.52	106.81	46.91	37.13	91.9	77.74	N.D.	53.27	32.74	57.87	140.77
	11320	MGAT4A	chr2	99235569	99347589	-	chr2	99348068	99348244	177	24	-655			N.D.	45.92	20.31	9.84	33.58	31.86	18.85	45.39	19.49	N.D.	22.9	81.29	21.44	10.74	33.6	4.52	106.81	46.91	37.13	91.9	77.74	N.D.	53.27	32.74	57.87	140.77
	11320	MGAT4A	chr2	99235569	99347589	-	chr2	99348244	99348299	56	23	-710			N.D.	45.92	20.31	9.84	33.58	31.86	18.85	45.39	19.49	N.D.	22.9	81.29	21.44	10.74	33.6	4.52	106.81	N.D.	37.13	91.9	77.74	10.37	53.27	32.74	57.87	140.77
	11320	MGAT4A	chr2	99235569	99347589	-	chr2	99348299	99348330	32	22	-741			N.D.	45.92	20.31	9.84	33.58	31.86	18.85	45.39	19.49	N.D.	22.9	81.29	21.44	10.74	N.D.	4.52	106.81	N.D.	37.13	91.9	77.74	10.37	53.27	32.74	57.87	140.77
	22859	LPHN1	chr19	14258549	14316997	-	chr19	14316660	14316667	8	22	337			N.D.	47.96	N.D.	15.67	28.6	N.D.	57.06	18.12	41.7	N.D.	15.15	94	66.56	N.D.	135.99	6.88	25.6	147.55	60.94	121.32	128.29	68.59	107.44	149.92	50.83	98.16
	22859	LPHN1	chr19	14258549	14316997	-	chr19	14316667	14316676	10	23	330			N.D.	47.96	N.D.	15.67	28.6	N.D.	57.06	18.12	41.7	N.D.	15.15	94	66.56	11.54	135.99	6.88	25.6	147.55	60.94	121.32	128.29	68.59	107.44	149.92	50.83	98.16
	22859	LPHN1	chr19	14258549	14316997	-	chr19	14316676	14316699	24	24	321			N.D.	47.96	N.D.	15.67	28.6	N.D.	57.06	18.12	41.7	11.1	15.15	94	66.56	11.54	135.99	6.88	25.6	147.55	60.94	121.32	128.29	68.59	107.44	149.92	50.83	98.16
	22859	LPHN1	chr19	14258549	14316997	-	chr19	14316699	14316752	54	25	298			N.D.	47.96	N.D.	15.67	28.6	16.87	57.06	18.12	41.7	11.1	15.15	94	66.56	11.54	135.99	6.88	25.6	147.55	60.94	121.32	128.29	68.59	107.44	149.92	50.83	98.16
	22859	LPHN1	chr19	14258549	14316997	-	chr19	14316752	14316885	134	24	245			31.83	47.96	N.D.	15.67	28.6	N.D.	57.06	18.12	41.7	11.1	15.15	94	66.56	11.54	135.99	6.88	25.6	147.55	60.94	121.32	128.29	68.59	107.44	149.92	50.83	98.16
82	22859	LPHN1	chr19	14258549	14316997	-	chr19	14316885	14316994	110	25	112			31.83	47.96	N.D.	15.67	28.6	N.D.	57.06	18.12	41.7	11.1	15.15	94	66.56	11.54	135.99	6.88	25.6	147.55	60.94	121.32	128.29	68.59	107.44	149.92	50.83	98.16
	22859	LPHN1	chr19	14258549	14316997	-	chr19	14316994	14317001	8	24	0			N.D.	47.96	N.D.	15.67	28.6	20.61	57.06	18.12	41.7	11.1	15.15	94	66.56	11.54	135.99	6.88	25.6	147.55	60.94	121.32	128.29	68.59	107.44	149.92	50.83	98.16
	22859	LPHN1	chr19	14258549	14316997	-	chr19	14317001	14317005	5	23	-8			N.D.	47.96	N.D.	15.67	28.6	N.D.	57.06	18.12	41.7	11.1	15.15	94	66.56	11.54	135.99	6.88	25.6	147.55	60.94	121.32	128.29	68.59	107.44	149.92	50.83	98.16
	22859	LPHN1	chr19	14258549	14316997	-	chr19	14317005	14317009	5	22	-12			N.D.	47.96	N.D.	15.67	28.6	N.D.	57.06	N.D.	41.7	11.1	15.15	94	66.56	11.54	135.99	6.88	25.6	147.55	60.94	121.32	128.29	68.59	107.44	149.92	50.83	98.16
	22979	EFR3B	chr2	25264973	25370757	+	chr2	25265207	25265288	82	22	315			N.D.	13.48	29.42	3.8	21.96	N.D.	N.D.	25.8	34.23	47.11	32.19	33.15	143.47	N.D.	117.43	2.23	30.47	161.76	12.8	59.03	49.6	N.D.	168.8	32.21	26.59	103.48
	22979	EFR3B	chr2	25264973	25370757	+	chr2	25265288	25265290	3	23	317			N.D.	13.48	29.42	3.8	21.96	N.D.	17.72	25.8	34.23	47.11	32.19	33.15	143.47	N.D.	117.43	2.23	30.47	161.76	12.8	59.03	49.6	N.D.	168.8	32.21	26.59	103.48
83	22979	EFR3B	chr2	25264973	25370757	+	chr2	25265290	25265381	92	24	408			N.D.	13.48	29.42	3.8	21.96	N.D.	17.72	25.8	34.23	47.11	32.19	33.15	143.47	N.D.	117.43	2.23	30.47	161.76	12.8	59.03	49.6	26.49	168.8	32.21	26.59	103.48
	22979	EFR3B	chr2	25264973	25370757	+	chr2	25265381	25265517	137	23	544			N.D.	13.48	29.42	3.8	21.96	N.D.	17.72	25.8	34.23	47.11	32.19	33.15	143.47	16.26	117.43	N.D.	30.47	161.76	12.8	59.03	49.6	26.49	168.8	32.21	26.59	103.48
	22979	EFR3B	chr2	25264973	25370757	+	chr2	25265517	25265614	98	22	641			N.D.	13.48	29.42	N.D.	21.96	N.D.	17.72	25.8	34.23	47.11	32.19	33.15	143.47	16.26	117.43	N.D.	30.47	161.76	12.8	59.03	49.6	26.49	168.8	32.21	26.59	103.48
	22982	DIP2C	chr10	320130	735608	-	chr10	734757	735231	475	22	851			N.D.	19.55	22.47	N.D.	108.98	17.8	45.72	17.53	21.46	88.65	125.55	48.07	N.D.	51.25	71.54	N.D.	99.96	N.D.	25.22	71.46	69.69	40.65	49.22	114.03	78.88	118.7
84	22982	DIP2C	chr10	320130	735608	-	chr10	736038	736142	105	22	-534			N.D.	25.6	31.96	N.D.	38.22	23.96	9.42	41.14	8.64	28.49	18.63	55.68	N.D.	14.72	59.29	N.D.	18.28	34.05	N.D.	26.79	26.71	12.08	32.83	22.66	29.86	27.6
	22983	MAST1	chr19	12949259	12985766	+	chr19	12949366	12949368	3	22	109			N.D.	36.44	67.04	14.29	22.7	13.49	N.D.	58.6	24.3	30.43	26	30.7	64.62	37.19	N.D.	N.D.	25.51	40.86	N.D.	63.19	34.33	13.97	92.49	39.87	23.88	85.22
85	22983	MAST1	chr19	12949259	12985766	+	chr19	12949368	12949636	269	23	377			N.D.	36.44	67.04	14.29	22.7	13.49	10.21	58.6	24.3	30.43	26	30.7	64.62	37.19	N.D.	N.D.	25.51	40.86	N.D.	63.19	34.33	13.97	92.49	39.87	23.88	85.22
	22983	MAST1	chr19	12949259	12985766	+	chr19	12949636	12949675	40	22	416			N.D.	36.44	67.04	14.29	22.7	13.49	10.21	58.6	24.3	30.43	26	N.D.	64.62	37.19	N.D.	N.D.	25.51	40.86	18.32	63.19	34.33	13.97	92.49	39.87	23.88	85.22
86	23173	METAP1	chr4	99916788	99983960	+	chr4	99916158	99916404	247	22	-630			N.D.	N.D.	26.08	32.8	28.42	N.D.	24.89	15.41	15.07	15.26	14.61	14.1	23.45	12.73	45.76	N.D.	14	63.77	N.D.	39.61	18.07	24.45	46.14	8.33	22.68	22.9
	23225	NUP210	chr3	13357737	13461809	-	chr3	13460733	13460788	56	22	1076			N.D.	51.82	77.72	25.21	N.D.	N.D.	41.35	19.42	22.85	N.D.	82.18	11.47	64.62	17.46	150.66	5.27	34.13	79.26	48.51	136.63	65.02	29.73	80.3	32.94	N.D.	183.82
	23225	NUP210	chr3	13357737	13461809	-	chr3	13460788	13460820	33	23	1021			N.D.	51.82	77.72	25.21	36.17	N.D.	41.35	19.42	22.85	N.D.	82.18	11.47	64.62	17.46	150.66	5.27	34.13	79.26	48.51	136.63	65.02	29.73	80.3	32.94	N.D.	183.82
	23225	NUP210	chr3	13357737	13461809	-	chr3	13460820	13460859	40	24	989			N.D.	51.82	77.72	25.21	36.17	8.03	41.35	19.42	22.85	N.D.	82.18	11.47	64.62	17.46	150.66	5.27	34.13	79.26	48.51	136.63	65.02	29.73	80.3	32.94	N.D.	183.82
	23225	NUP210	chr3	13357737	13461809	-	chr3	13460859	13461168	310	25	950			N.D.	51.82	77.72	25.21	36.17	8.03	41.35	19.42	22.85	27.42	82.18	11.47	64.62	17.46	150.66	5.27	34.13	79.26	48.51	136.63	65.02	29.73	80.3	32.94	N.D.	183.82
	23225	NUP210	chr3	13357737	13461809	-	chr3	13461168	13461236	69	24	641			N.D.	51.82	77.72	25.21	36.17	N.D.	41.35	19.42	22.85	27.42	82.18	11.47	64.62	17.46	150.66	5.27	34.13	79.26	48.51	136.63	65.02	29.73	80.3	32.94	26.2	183.82
	23225	NUP210	chr3	13357737	13461809	-	chr3	13461236	13461246	11	23	573			N.D.	51.82	77.72	25.21	36.17	N.D.	41.35	19.42	22.85	27.42	82.18	11.47	64.62	17.46	150.66	5.27	34.13	79.26	48.51	136.63	65.02	29.73	80.3	32.94	N.D.	183.82
	23225	NUP210	chr3	13357737	13461809	-	chr3	13461246	13461255	10	22	563			N.D.	51.82	77.72	25.21	36.17	N.D.	41.35	19.42	22.85	27.42	82.18	11.47	64.62	17.46	150.66	5.27	34.13	79.26	48.51	136.63	65.02	N.D.	80.3	32.94	N.D.	183.82
	23225	NUP210	chr3	13357737	13461809	-	chr3	13461522	13461526	5	22	287			N.D.	51.82	77.72	25.21	36.17	N.D.	10.55	19.42	22.85	27.42	82.18	11.47	64.62	N.D.	150.66	5.27	34.13	79.26	24.67	136.63	65.02	N.D.	80.3	32.94	N.D.	183.82
	23225	NUP210	chr3	13357737	13461809	-	chr3	13461526	13461534	9	23	283			N.D.	51.82	77.72	25.21	36.17	N.D.	10.55	19.42	22.85	27.42	82.18	11.47	64.62	11.58	150.66	5.27	34.13	79.26	24.67	136.63	65.02	N.D.	80.3	32.94	N.D.	183.82
	23225	NUP210	chr3	13357737	13461809	-	chr3	13461534	13461567	34	24	275			N.D.	51.82	77.72	25.21	36.17	N.D.	10.55	19.42	22.85	27.42	82.18	11.47	64.62	11.58	150.66	5.27	34.13	79.26	24.67	136.63	65.02	N.D.	80.3	32.94	16.95	183.82
87	23225	NUP210	chr3	13357737	13461809	-	chr3	13461567	13461718	152	25	242	◯		N.D.	51.82	77.72	25.21	36.17	N.D.	10.55	19.42	22.85	27.42	82.18	11.47	64.62	11.58	150.66	5.27	34.13	79.26	24.67	136.63	65.02	8.23	80.3	32.94	16.95	183.82
	23225	NUP210	chr3	13357737	13461809	-	chr3	13461718	13461725	8	24	91			N.D.	51.82	77.72	25.21	36.17	N.D.	10.55	19.42	22.85	27.42	82.18	11.47	64.62	11.58	150.66	5.27	34.13	79.26	24.67	136.63	65.02	8.23	80.3	32.94	16.95	183.82
	23225	NUP210	chr3	13357737	13461809	-	chr3	13461725	13461736	12	23	84			N.D.	51.82	77.72	25.21	36.17	N.D.	10.55	19.42	22.85	27.42	82.18	11.47	64.62	11.58	150.66	5.27	34.13	79.26	24.67	136.63	65.02	N.D.	80.3	32.94	16.95	183.82
	23492	CBX7	chr22	39526779	39548538	-	chr22	39548902	39548907	6	22	-369			N.D.	59.48	18.37	10.49	26.21	N.D.	20.07	18.74	N.D.	22.07	17.63	21.19	62.86	35.15	41.89	N.D.	16.46	95.34	N.D.	29.66	47.93	33.49	85.39	30.41	61.15	59.33
	23492	CBX7	chr22	39526779	39548538	-	chr22	39548907	39549020	114	23	-482			N.D.	59.48	18.37	10.49	26.21	N.D.	20.07	18.74	N.D.	22.07	17.63	21.19	62.86	35.15	41.89	10.78	16.46	95.34	N.D.	29.66	47.93	33.49	85.39	30.41	61.15	59.33
88	23492	CBX7	chr22	39526779	39548538	-	chr22	39549020	39549254	235	24	-716			N.D.	59.48	18.37	10.49	26.21	6.25	20.07	18.74	N.D.	22.07	17.63	21.19	62.86	35.15	41.89	10.78	16.46	95.34	N.D.	29.66	47.93	33.49	85.39	30.41	61.15	59.33
	23492	CBX7	chr22	39526779	39548538	-	chr22	39549254	39549280	27	23	-742			N.D.	59.48	18.37	10.49	26.21	6.25	20.07	18.74	7.71	22.07	17.63	21.19	62.86	35.15	N.D.	10.78	16.46	95.34	N.D.	29.66	47.93	33.49	85.39	30.41	61.15	59.33
	23492	CBX7	chr22	39526779	39548538	-	chr22	39549280	39549287	8	22	-749			N.D.	59.48	18.37	10.49	26.21	N.D.	20.07	18.74	7.71	22.07	17.63	21.19	62.86	35.15	N.D.	10.78	16.46	95.34	N.D.	29.66	47.93	33.49	85.39	30.41	61.15	59.33
	23543	RBFOX2	chr22	36134783	36424585	-	chr22	36425351	36425364	14	22	-779			N.D.	34.77	N.D.	19.06	63.48	13.58	6.08	50.56	10.36	10.95	N.D.	N.D.	91.7	17.61	30.31	7.93	21.13	61.47	N.D.	18.43	51.07	56.36	45.72	15.71	59.33	16.1
89	23543	RBFOX2	chr22	36134783	36424585	-	chr22	36425364	36425604	241	23	-1019			N.D.	34.77	N.D.	19.06	63.48	13.58	6.08	50.56	10.36	10.95	9.33	N.D.	91.7	17.61	30.31	7.93	21.13	61.47	N.D.	18.43	51.07	56.36	45.72	15.71	59.33	16.1
	23543	RBFOX2	chr22	36134783	36424585	-	chr22	36425604	36425628	25	22	-1043			N.D.	34.77	N.D.	19.06	63.48	13.58	6.08	50.56	10.36	10.95	9.33	N.D.	91.7	17.61	30.31	N.D.	21.13	61.47	38.78	18.43	51.07	56.36	45.72	15.71	59.33	16.1
	23551	RASD2	chr22	35937352	35950045	+	chr22	35936613	35936620	8	22	-739			N.D.	39.6	70.38	10	14.89	22.49	N.D.	32.74	6.41	35.28	19.12	N.D.	43.63	8.06	22.56	N.D.	28.7	62.6	17.15	33.49	38.19	N.D.	90.53	24.27	30.5	83.4
90	23551	RASD2	chr22	35937352	35950045	+	chr22	35936620	35936862	243	23	-732			N.D.	39.6	70.38	10	14.89	22.49	13.63	32.74	6.41	35.28	19.12	N.D.	43.63	8.06	22.56	N.D.	28.7	62.6	17.15	33.49	38.19	N.D.	90.53	24.27	30.5	83.4
	23551	RASD2	chr22	35937352	35950045	+	chr22	35936862	35936878	17	22	-490			N.D.	39.6	70.38	10	14.89	22.49	13.63	32.74	6.41	35.28	19.12	N.D.	43.63	8.06	22.56	N.D.	28.7	62.6	N.D.	33.49	38.19	14.36	90.53	24.27	30.5	83.4
	23762	OSBP2	chr22	31090793	31268556	+	chr22	31090942	31090949	8	22	156			12.52	30.47	72.97	8.82	57.76	N.D.	20.15	39.8	9.77	32.69	38.5	25.97	57.68	N.D.	142.43	5.68	45.1	N.D.	34.88	37.71	50.53	N.D.	63.42	33.59	24.24	113.69
	23762	OSBP2	chr22	31090793	31268556	+	chr22	31090949	31090960	12	23	167			12.52	30.47	72.97	8.82	57.76	19.81	20.15	39.8	9.77	32.69	38.5	25.97	57.68	N.D.	142.43	5.68	45.1	N.D.	34.88	37.71	50.53	N.D.	63.42	33.59	24.24	113.69
91	23762	OSBP2	chr22	31090793	31268556	+	chr22	31090960	31091244	285	24	451			12.52	30.47	72.97	8.82	57.76	19.81	20.15	39.8	9.77	32.69	38.5	25.97	57.68	N.D.	142.43	5.68	45.1	N.D.	34.88	37.71	50.53	15.95	63.42	33.59	24.24	113.69
	23762	OSBP2	chr22	31090793	31268556	+	chr22	31091244	31091324	81	23	531			12.52	30.47	72.97	8.82	57.76	19.81	20.15	39.8	9.77	32.69	38.5	25.97	57.68	N.D.	142.43	5.68	45.1	N.D.	34.88	37.71	50.53	15.95	63.42	33.59	24.24	113.69
	23762	OSBP2	chr22	31090793	31268556	+	chr22	31091324	31091354	31	22	561			12.52	30.47	72.97	8.82	57.76	19.81	20.15	39.8	9.77	32.69	38.5	N.D.	57.68	N.D.	142.43	5.68	45.1	N.D.	34.88	37.71	50.53	15.95	63.42	33.59	24.24	113.69
	25759	SHC2	chr19	416583	460996	-	chr19	459968	459973	6	22	1028			N.D.	77.52	31.51	10.65	105.1	N.D.	29.54	9.06	26.87	10.88	27.82	77.1	35.45	14.33	121.12	N.D.	34.43	63.56	25.09	47.93	31.46	N.D.	75.65	N.D.	16.18	92.07
	25759	SHC2	chr19	416583	460996	-	chr19	459973	460010	38	23	1023			N.D.	77.52	31.51	10.65	105.1	N.D.	29.54	9.06	26.87	10.88	27.82	77.1	35.45	14.33	121.12	N.D.	34.43	63.56	25.09	47.93	31.46	12.41	75.65	N.D.	16.18	92.07
92	25759	SHC2	chr19	416583	460996	-	chr19	460010	460201	192	24	986			N.D.	77.52	31.51	10.65	105.1	N.D.	29.54	9.06	26.87	10.88	27.82	77.1	35.45	14.33	121.12	13.14	34.43	63.56	25.09	47.93	31.46	12.41	75.65	N.D.	16.18	92.07
	25759	SHC2	chr19	416583	460996	-	chr19	460201	460210	10	23	795			N.D.	77.52	31.51	10.65	105.1	N.D.	29.54	9.06	26.87	10.88	27.82	77.1	35.45	14.33	121.12	13.14	34.43	63.56	25.09	47.93	31.46	12.41	75.65	N.D.	16.18	92.07
	25759	SHC2	chr19	416583	460996	-	chr19	460210	460216	7	22	786			N.D.	77.52	31.51	10.65	105.1	N.D.	29.54	9.06	26.87	10.88	27.82	77.1	35.45	14.33	121.12	13.14	34.43	63.56	25.09	47.93	31.46	N.D.	75.65	N.D.	16.18	92.07
93	25798	BRI3	chr7	97910979	97920839	+	chr7	97910280	97910481	202	22	-699			N.D.	17.06	26.08	6.29	11.26	N.D.	11.84	5.69	N.D.	8.74	13.56	30.72	61.27	3.85	38.67	9.05	17.88	74.91	N.D.	28.53	25.07	N.D.	67.65	11.5	9.58	25.39
	25841	ABTB2	chr11	34172534	34379555	-	chr11	34379902	34379931	30	22	-376			N.D.	17.98	N.D.	7.51	33.58	11.24	34.05	62.64	N.D.	11.53	26.92	25.17	68.04	10.03	40.34	30.02	18.28	51.11	N.D.	26.44	66.1	39.78	54.43	N.D.	75.21	56.84
	25841	ABTB2	chr11	34172534	34379555	-	chr11	34379931	34380278	348	23	-723			N.D.	17.98	N.D.	7.51	33.58	11.24	34.05	62.64	11.11	11.53	26.92	25.17	68.04	10.03	40.34	30.02	18.28	51.11	N.D.	26.44	66.1	39.78	54.43	N.D.	75.21	56.84
	25841	ABTB2	chr11	34172534	34379555	-	chr11	34380278	34380311	34	24	-756			N.D.	17.98	N.D.	7.51	33.58	11.24	34.05	62.64	11.11	11.53	26.92	25.17	68.04	10.03	40.34	30.02	18.28	51.11	N.D.	26.44	66.1	39.78	54.43	18.82	75.21	56.84
	25841	ABTB2	chr11	34172534	34379555	-	chr11	34380311	34380394	84	23	-839			14.41	17.98	N.D.	7.51	33.58	N.D.	34.05	62.64	11.11	11.53	26.92	25.17	68.04	10.03	40.34	30.02	18.28	51.11	N.D.	26.44	66.1	39.78	54.43	18.82	75.21	56.84
	25841	ABTB2	chr11	34172534	34379555	-	chr11	34380394	34380472	79	24	-917			14.41	17.98	N.D.	7.51	33.58	N.D.	34.05	62.64	11.11	11.53	26.92	25.17	68.04	10.03	40.34	30.02	18.28	51.11	N.D.	26.44	66.1	39.78	54.43	18.82	75.21	56.84
94	25841	ABTB2	chr11	34172534	34379555	-	chr11	34380472	34380744	273	25	-1189			14.41	17.98	N.D.	7.51	33.58	N.D.	34.05	62.64	11.11	11.53	26.92	25.17	68.04	10.03	40.34	30.02	18.28	51.11	21.95	26.44	66.1	39.78	54.43	18.82	75.21	56.84
	25841	ABTB2	chr11	34172534	34379555	-	chr11	34380744	34380808	65	24	-1253			14.41	17.98	N.D.	7.51	33.58	N.D.	34.05	62.64	11.11	11.53	26.92	25.17	68.04	10.03	40.34	30.02	18.28	51.11	21.95	26.44	66.1	39.78	54.43	18.82	75.21	56.84
	25841	ABTB2	chr11	34172534	34379555	-	chr11	34380808	34380856	49	23	-1301			N.D.	17.98	N.D.	7.51	33.58	N.D.	34.05	62.64	11.11	11.53	26.92	25.17	68.04	10.03	40.34	30.02	18.28	51.11	21.95	26.44	66.1	39.78	54.43	18.82	75.21	56.84
	25841	ABTB2	chr11	34172534	34379555	-	chr11	34380856	34380872	17	22	-1317			N.D.	17.98	N.D.	7.51	33.58	N.D.	34.05	62.64	11.11	11.53	26.92	25.17	68.04	10.03	40.34	30.02	18.28	51.11	N.D.	26.44	66.1	39.78	54.43	18.82	75.21	56.84
	26108	PYGO1	chr15	55838221	55880137	-	chr15	55879934	55879937	4	22	203			N.D.	N.D.	N.D.	18.75	60.99	20.8	32.82	80.33	15.44	40.74	37.01	108.51	85.78	26.05	161.53	5.34	103.85	148.84	24.34	94.9	92.04	N.D.	80.9	23.31	N.D.	128.04
	26108	PYGO1	chr15	55838221	55880137	-	chr15	55879937	55879938	2	23	200			N.D.	29.19	N.D.	18.75	60.99	20.8	32.82	80.33	15.44	40.74	37.01	108.51	85.78	26.05	161.53	5.34	103.85	148.84	24.34	94.9	92.04	N.D.	80.9	23.31	N.D.	128.04
	26108	PYGO1	chr15	55838221	55880137	-	chr15	55879938	55879984	47	24	199			N.D.	29.19	N.D.	18.75	60.99	20.8	32.82	80.33	15.44	40.74	37.01	108.51	85.78	26.05	161.53	5.34	103.85	148.84	24.34	94.9	92.04	37.91	80.9	23.31	N.D.	128.04
95	26108	PYGO1	chr15	55838221	55880137	-	chr15	55879984	55880210	227	25	0			N.D.	29.19	42.32	18.75	60.99	20.8	32.82	80.33	15.44	40.74	37.01	108.51	85.78	26.05	161.53	5.34	103.85	148.84	24.34	94.9	92.04	37.91	80.9	23.31	N.D.	128.04
	26108	PYGO1	chr15	55838221	55880137	-	chr15	55880210	55880212	3	24	-75			N.D.	29.19	42.32	18.75	60.99	20.8	32.82	80.33	15.44	40.74	37.01	108.51	85.78	26.05	161.53	5.34	103.85	148.84	24.34	94.9	92.04	N.D.	80.9	23.31	12.52	128.04
	26108	PYGO1	chr15	55838221	55880137	-	chr15	55880212	55880219	8	23	-82			N.D.	29.19	42.32	18.75	60.99	20.8	32.82	80.33	15.44	40.74	37.01	108.51	85.78	26.05	161.53	N.D.	103.85	148.84	24.34	94.9	92.04	N.D.	80.9	23.31	12.52	128.04
	26108	PYGO1	chr15	55838221	55880137	-	chr15	55880219	55880221	3	22	-84			N.D.	29.19	42.32	18.75	60.99	N.D.	32.82	80.33	15.44	40.74	37.01	108.51	85.78	26.05	161.53	N.D.	103.85	148.84	24.34	94.9	92.04	N.D.	80.9	23.31	12.52	128.04
	26108	PYGO1	chr15	55838221	55880137	-	chr15	55880364	55880369	6	22	-232			N.D.	N.D.	42.32	18.75	60.99	N.D.	32.82	80.33	15.44	40.74	37.01	108.51	85.78	17.61	161.53	N.D.	103.85	148.84	17.81	94.9	92.04	30.42	80.9	23.31	N.D.	128.04
	26108	PYGO1	chr15	55838221	55880137	-	chr15	55880369	55880377	9	23	-240			N.D.	N.D.	42.32	18.75	60.99	14.81	32.82	80.33	15.44	40.74	37.01	108.51	85.78	17.61	161.53	N.D.	103.85	148.84	17.81	94.9	92.04	30.42	80.9	23.31	N.D.	128.04
	26108	PYGO1	chr15	55838221	55880137	-	chr15	55880377	55880605	229	24	-468			N.D.	32.35	42.32	18.75	60.99	14.81	32.82	80.33	15.44	40.74	37.01	108.51	85.78	17.61	161.53	N.D.	103.85	148.84	17.81	94.9	92.04	30.42	80.9	23.31	N.D.	128.04
	26108	PYGO1	chr15	55838221	55881050	-	chr15	55880605	55880625	21	23	445			N.D.	32.35	42.32	18.75	60.99	N.D.	32.82	80.33	15.44	40.74	37.01	108.51	85.78	17.61	161.53	N.D.	103.85	148.84	17.81	94.9	92.04	30.42	80.9	23.31	9.78	128.04
	26108	PYGO1	chr15	55838221	55881050	-	chr15	55880625	55880639	15	22	425			N.D.	32.35	42.32	18.75	60.99	N.D.	32.82	80.33	15.44	40.74	37.01	108.51	85.78	17.61	161.53	N.D.	103.85	148.84	17.81	94.9	92.04	N.D.	80.9	23.31	9.78	128.04
	26220	DGCR5	chr22	18958011	18982142	+	chr22	18958101	18958107	7	22	96			38.12	60.67	33.52	N.D.	55.3	N.D.	21.02	26.99	12.74	N.D.	45.53	46.93	N.D.	27.13	99.25	4.49	52.82	16.99	8.7	41.09	68.2	37.56	66.22	93.75	N.D.	175.01
96	26220	DGCR5	chr22	18958011	18982142	+	chr22	18958107	18958332	226	23	321			38.12	60.67	33.52	N.D.	55.3	N.D.	21.02	26.99	12.74	12.72	45.53	46.93	N.D.	27.13	99.25	4.49	52.82	16.99	8.7	41.09	68.2	37.56	66.22	93.75	N.D.	175.01
	26220	DGCR5	chr22	18958011	18982142	+	chr22	18958332	18958382	51	22	371			38.12	60.67	33.52	N.D.	55.3	N.D.	21.02	26.99	12.74	12.72	45.53	46.93	19.23	N.D.	99.25	4.49	52.82	16.99	8.7	41.09	68.2	37.56	66.22	93.75	N.D.	175.01
	26577	PCOLCE2	chr3	142536702	142608045	-	chr3	142607341	142607406	66	22	704			N.D.	21.07	25.54	7.45	55.88	N.D.	23.92	N.D.	14.83	46.56	38.99	32.9	49.46	24.87	116.66	N.D.	37.38	152.43	25.63	43.05	54.05	20.94	98.88	23.89	N.D.	100.11
	26577	PCOLCE2	chr3	142536702	142608045	-	chr3	142607406	142607434	29	23	639			N.D.	21.07	25.54	7.45	55.88	N.D.	23.92	N.D.	14.83	46.56	38.99	32.9	49.46	24.87	116.66	5.46	37.38	152.43	25.63	43.05	54.05	20.94	98.88	23.89	N.D.	100.11
97	26577	PCOLCE2	chr3	142536702	142608045	-	chr3	142607434	142607527	94	24	611			N.D.	21.07	25.54	7.45	55.88	N.D.	23.92	17.62	14.83	46.56	38.99	32.9	49.46	24.87	116.66	5.46	37.38	152.43	25.63	43.05	54.05	20.94	98.88	23.89	N.D.	100.11
	26577	PCOLCE2	chr3	142536702	142608045	-	chr3	142607527	142607799	273	23	518			N.D.	21.07	25.54	7.45	55.88	N.D.	23.92	17.62	14.83	46.56	38.99	32.9	49.46	24.87	116.66	5.46	37.38	152.43	25.63	43.05	54.05	20.94	98.88	23.89	N.D.	100.11
	26577	PCOLCE2	chr3	142536702	142608045	-	chr3	142607799	142607822	24	22	246			N.D.	21.07	25.54	7.45	55.88	N.D.	23.92	17.62	14.83	46.56	38.99	32.9	49.46	N.D.	116.66	5.46	37.38	152.43	25.63	43.05	54.05	20.94	98.88	23.89	N.D.	100.11
	26577	PCOLCE2	chr3	142536702	142608045	-	chr3	142607936	142608075	140	22	0			N.D.	21.07	25.54	7.45	55.88	N.D.	23.92	17.62	14.83	46.56	38.99	N.D.	49.46	N.D.	116.66	5.46	37.38	152.43	25.63	43.05	54.05	12.76	98.88	23.89	N.D.	100.11
	27022	FOXD3	chr1	63788730	63790797	+	chr1	63787823	63787825	3	22	-907			N.D.	12.64	21.26	14.07	75.64	N.D.	21.72	25.75	20.51	27.48	77.84	57.11	61.76	17.79	108.28	N.D.	31.34	176.32	N.D.	61.43	41.97	14.22	127.34	21.78	N.D.	120.98
	27022	FOXD3	chr1	63788730	63790797	+	chr1	63787825	63787950	126	23	-905			N.D.	12.64	21.26	14.07	75.64	N.D.	21.72	25.75	20.51	27.48	77.84	57.11	61.76	17.79	108.28	3.11	31.34	176.32	N.D.	61.43	41.97	14.22	127.34	21.78	N.D.	120.98
	27022	FOXD3	chr1	63788730	63790797	+	chr1	63787950	63787979	30	24	-780			N.D.	12.64	21.26	14.07	75.64	N.D.	21.72	25.75	20.51	27.48	77.84	57.11	61.76	17.79	108.28	3.11	31.34	176.32	N.D.	61.43	41.97	14.22	127.34	21.78	11.73	120.98
98	27022	FOXD3	chr1	63788730	63790797	+	chr1	63787979	63788158	180	25	-751			6.16	12.64	21.26	14.07	75.64	N.D.	21.72	25.75	20.51	27.48	77.84	57.11	61.76	17.79	108.28	3.11	31.34	176.32	N.D.	61.43	41.97	14.22	127.34	21.78	11.73	120.98
	27022	FOXD3	chr1	63788730	63790797	+	chr1	63788158	63788241	84	24	-572			6.16	12.64	21.26	14.07	75.64	N.D.	21.72	25.75	20.51	27.48	77.84	57.11	61.76	17.79	108.28	3.11	31.34	176.32	N.D.	61.43	41.97	14.22	127.34	21.78	11.73	120.98
	27022	FOXD3	chr1	63788730	63790797	+	chr1	63788241	63788264	24	23	-489			6.16	12.64	21.26	14.07	75.64	N.D.	21.72	25.75	20.51	27.48	77.84	57.11	61.76	17.79	108.28	3.11	31.34	176.32	N.D.	61.43	41.97	14.22	127.34	21.78	N.D.	120.98
	27022	FOXD3	chr1	63788730	63790797	+	chr1	63788264	63788284	21	22	-466			6.16	12.64	21.26	N.D.	75.64	N.D.	21.72	25.75	20.51	27.48	77.84	57.11	61.76	17.79	108.28	3.11	31.34	176.32	N.D.	61.43	41.97	14.22	127.34	21.78	N.D.	120.98
99	27161	AGO2	chr8	141541264	141645646	-	chr8	141646133	141646196	64	22	-550			N.D.	14.96	24.49	16.89	22.23	12.07	3.95	49.16	15.58	14.22	23.59	68.46	27.45	N.D.	55.43	5.58	27.18	59.11	14.8	99.42	28.06	N.D.	55.97	18.43	15.33	58.54
	27332	ZNF638	chr2	71503723	71622817	+	chr2	71503748	71503755	8	22	32			N.D.	25.18	32.4	21.43	37.39	N.D.	33.64	19.73	16.84	18.19	22	132.71	40.03	12.54	65.44	N.D.	36.81	45.29	N.D.	21.81	73.33	N.D.	115.4	45.61	31.92	138.17
	27332	ZNF638	chr2	71503723	71622817	+	chr2	71503755	71503805	51	23	82			N.D.	25.18	32.4	21.43	37.39	N.D.	33.64	19.73	16.84	18.19	22	132.71	40.03	12.54	65.44	N.D.	36.81	45.29	13.42	21.81	73.33	N.D.	115.4	45.61	31.92	138.17
100	27332	ZNF638	chr2	71503723	71622817	+	chr2	71503805	71504644	840	24	921			N.D.	25.18	32.4	21.43	37.39	N.D.	33.64	19.73	16.84	18.19	22	132.71	40.03	12.54	65.44	N.D.	36.81	45.29	13.42	21.81	73.33	54.03	115.4	45.61	31.92	138.17
	27332	ZNF638	chr2	71503723	71622817	+	chr2	71504644	71504900	257	23	1177			N.D.	25.18	32.4	21.43	37.39	N.D.	33.64	19.73	16.84	18.19	22	132.71	40.03	N.D.	65.44	9.59	36.81	45.29	13.42	21.81	73.33	54.03	115.4	45.61	31.92	138.17
	27332	ZNF638	chr2	71503723	71622817	+	chr2	71504900	71504912	13	22	1189			N.D.	25.18	32.4	21.43	37.39	N.D.	33.64	19.73	16.84	18.19	22	N.D.	40.03	N.D.	65.44	9.59	36.81	45.29	13.42	21.81	73.33	54.03	115.4	45.61	31.92	138.17
	28231	SLCO4A1	chr20	61273797	61303647	+	chr20	61273314	61273356	43	22	-483			N.D.	19.26	N.D.	14.87	47.98	N.D.	11.29	26.89	23.05	65.36	44.11	56.88	N.D.	N.D.	139.68	2.63	90.84	41.48	7.4	48.08	61.25	8.53	51.97	111.99	16.32	154.29
	28231	SLCO4A1	chr20	61273797	61303647	+	chr20	61273356	61273548	193	23	-441			N.D.	19.26	N.D.	14.87	47.98	N.D.	11.29	26.89	23.05	65.36	44.11	56.88	14.79	N.D.	139.68	2.63	90.84	41.48	7.4	48.08	61.25	8.53	51.97	111.99	16.32	154.29
	28231	SLCO4A1	chr20	61273797	61303647	+	chr20	61273548	61273573	26	22	-249			N.D.	19.26	N.D.	14.87	47.98	N.D.	11.29	26.89	23.05	65.36	44.11	56.88	14.79	7.85	139.68	2.63	90.84	41.48	7.4	48.08	61.25	N.D.	51.97	111.99	16.32	154.29
	28231	SLCO4A1	chr20	61273797	61303647	+	chr20	61274028	61274045	18	22	248			N.D.	19.26	N.D.	14.87	47.98	N.D.	25.54	26.89	23.05	65.36	44.11	28.75	N.D.	N.D.	139.68	3.05	90.84	55.41	19.19	48.08	61.25	29.91	51.97	111.99	28.94	154.29
	28231	SLCO4A1	chr20	61273797	61303647	+	chr20	61274045	61274057	13	23	260			4.8	19.26	N.D.	14.87	47.98	N.D.	25.54	26.89	23.05	65.36	44.11	28.75	N.D.	N.D.	139.68	3.05	90.84	55.41	19.19	48.08	61.25	29.91	51.97	111.99	28.94	154.29
101	28231	SLCO4A1	chr20	61273797	61303647	+	chr20	61274057	61274312	256	24	515			4.8	19.26	N.D.	14.87	47.98	20.01	25.54	26.89	23.05	65.36	44.11	28.75	N.D.	N.D.	139.68	3.05	90.84	55.41	19.19	48.08	61.25	29.91	51.97	111.99	28.94	154.29
	28231	SLCO4A1	chr20	61273797	61303647	+	chr20	61274312	61274492	181	23	695			4.8	19.26	N.D.	14.87	47.98	20.01	25.54	26.89	23.05	65.36	44.11	N.D.	N.D.	6.81	139.68	3.05	90.84	55.41	19.19	48.08	61.25	29.91	51.97	111.99	28.94	154.29
	28231	SLCO4A1	chr20	61273797	61303647	+	chr20	61274492	61274697	206	22	900			4.8	19.26	N.D.	14.87	47.98	20.01	25.54	26.89	23.05	65.36	44.11	N.D.	N.D.	N.D.	139.68	3.05	90.84	55.41	19.19	48.08	61.25	29.91	51.97	111.99	28.94	154.29
102	29799	YPEL1	chr22	22051826	22090071	-	chr22	22089612	22089701	90	22	459			N.D.	44.68	79.02	22.29	69.07	N.D.	48.24	21	11.49	15.77	8.2	N.D.	110.19	9.55	58.65	N.D.	53.75	45.4	N.D.	46.75	17.55	52.32	55.39	9.63	81.54	77.27
103	51560	RAB6B	chr3	133543080	133614691	-	chr3	133614266	133614434	169	22	425			N.D.	80.19	46	N.D.	71.67	N.D.	28.14	26.33	26.69	65.13	23.7	24.83	N.D.	45.17	148.06	4.69	32.94	67.94	N.D.	46.21	95.86	74.42	139.27	35.98	21.1	19.09
	51704	GPRC5B	chr16	19870293	19896151	-	chr16	19895885	19896093	209	22	266			N.D.	50.32	19.43	15.16	36.91	19.81	11.86	55.05	12.69	27.73	30.55	118.2	N.D.	62.45	38.67	21.03	12.08	N.D.	N.D.	28.56	49.8	13.78	80.58	13.51	N.D.	35.32
	51704	GPRC5B	chr16	19870293	19896151	-	chr16	19896349	19896355	7	22	-204			N.D.	15.8	42.32	15.16	34.69	N.D.	26.75	37.08	N.D.	10.69	19.4	48.54	22.93	6.45	23.85	N.D.	14.1	31.78	N.D.	24.92	48.62	11.17	80.58	19.76	23.61	35.32
104	51704	GPRC5B	chr16	19870293	19896151	-	chr16	19896355	19896466	112	23	-315			N.D.	15.8	42.32	15.16	34.69	N.D.	26.75	37.08	11.01	10.69	19.4	48.54	22.93	6.45	23.85	N.D.	14.1	31.78	N.D.	24.92	48.62	11.17	80.58	19.76	23.61	35.32
	51704	GPRC5B	chr16	19870293	19896832	-	chr16	19896466	19896548	83	22	366			N.D.	15.8	42.32	15.16	34.69	N.D.	26.75	37.08	11.01	10.69	19.4	48.54	22.93	6.45	23.85	N.D.	14.1	31.78	N.D.	24.92	48.62	11.17	80.58	19.76	23.61	35.32
	55182	RNF220	chr1	44870960	45117396	+	chr1	44870818	44870865	48	22	-142			N.D.	18.64	14.39	N.D.	18.33	N.D.	N.D.	26.25	21.4	31.1	22.46	25.21	63.62	19.5	99.06	11.67	8.13	42.87	N.D.	31.07	34.83	36.37	38.35	49.01	7.21	38.63
	55182	RNF220	chr1	44870960	45117396	+	chr1	44870865	44871120	256	23	0			N.D.	18.64	14.39	N.D.	18.33	N.D.	30.23	26.25	21.4	31.1	22.46	25.21	63.62	19.5	99.06	11.67	8.13	42.87	N.D.	31.07	34.83	36.37	38.35	49.01	7.21	38.63
105	55182	RNF220	chr1	44871050	45117396	+	chr1	44871120	44871585	466	24	535			N.D.	18.64	14.39	11.76	18.33	N.D.	30.23	26.25	21.4	31.1	22.46	25.21	63.62	19.5	99.06	11.67	8.13	42.87	N.D.	31.07	34.83	36.37	38.35	49.01	7.21	38.63
	55182	RNF220	chr1	44871050	45117396	+	chr1	44871585	44871919	335	23	869			N.D.	18.64	14.39	11.76	18.33	N.D.	30.23	26.25	21.4	31.1	N.D.	25.21	63.62	19.5	99.06	11.67	8.13	42.87	29.48	31.07	34.83	36.37	38.35	49.01	7.21	38.63
	55182	RNF220	chr1	44871050	45117396	+	chr1	44871919	44871936	18	22	886			N.D.	18.64	14.39	11.76	18.33	N.D.	30.23	26.25	21.4	31.1	N.D.	25.21	63.62	19.5	99.06	11.67	8.13	42.87	29.48	31.07	34.83	36.37	38.35	49.01	N.D.	38.63
	55502	HES6	chr2	239146908	239148681	-	chr2	239148306	239148315	10	22	375			N.D.	59.06	22.25	6.22	N.D.	N.D.	26.41	21.85	14.27	43.81	39.57	80.18	53.99	17.5	85.07	N.D.	42.8	110	N.D.	47.87	49.16	14.43	113.86	24.71	34.34	154.46
	55502	HES6	chr2	239146908	239148681	-	chr2	239148315	239148324	10	23	366			N.D.	59.06	22.25	6.22	8.86	N.D.	26.41	21.85	14.27	43.81	39.57	80.18	53.99	17.5	85.07	N.D.	42.8	110	N.D.	47.87	49.16	14.43	113.86	24.71	34.34	154.46
	55502	HES6	chr2	239146908	239148681	-	chr2	239148324	239148368	45	24	357			N.D.	59.06	22.25	6.22	8.86	15.19	26.41	21.85	14.27	43.81	39.57	80.18	53.99	17.5	85.07	N.D.	42.8	110	N.D.	47.87	49.16	14.43	113.86	24.71	34.34	154.46
106	55502	HES6	chr2	239146908	239148681	-	chr2	239148368	239148538	171	25	313			N.D.	59.06	22.25	6.22	8.86	15.19	26.41	21.85	14.27	43.81	39.57	80.18	53.99	17.5	85.07	5.79	42.8	110	N.D.	47.87	49.16	14.43	113.86	24.71	34.34	154.46
	55502	HES6	chr2	239146908	239148681	-	chr2	239148538	239148544	7	24	143			N.D.	59.06	22.25	6.22	8.86	N.D.	26.41	21.85	14.27	43.81	39.57	80.18	53.99	17.5	85.07	5.79	42.8	110	10.41	47.87	49.16	14.43	113.86	24.71	34.34	154.46
	55502	HES6	chr2	239146908	239148681	-	chr2	239148544	239148552	9	23	137			N.D.	59.06	22.25	6.22	8.86	N.D.	26.41	21.85	14.27	43.81	39.57	80.18	53.99	17.5	85.07	5.79	42.8	110	10.41	47.87	49.16	N.D.	113.86	24.71	34.34	154.46
	55502	HES6	chr2	239146908	239148681	-	chr2	239148552	239148579	28	22	129			N.D.	59.06	22.25	6.22	8.86	N.D.	26.41	21.85	14.27	43.81	39.57	80.18	53.99	N.D.	85.07	5.79	42.8	110	10.41	47.87	49.16	N.D.	113.86	24.71	34.34	154.46
	55607	PPP1R9A	chr7	94536949	94925727	+	chr7	94537403	94537406	4	22	457			N.D.	26.12	12.2	35.91	25.28	N.D.	41.83	41.52	27.07	N.D.	31.91	21.98	81.23	37.37	125.09	10.85	25.6	96.39	N.D.	73.72	61.47	N.D.	35.53	26.61	62.17	111.11
	55607	PPP1R9A	chr7	94536949	94925727	+	chr7	94537406	94537426	21	23	477			N.D.	26.12	12.2	35.91	25.28	13.59	41.83	41.52	27.07	N.D.	31.91	21.98	81.23	37.37	125.09	10.85	25.6	96.39	N.D.	73.72	61.47	N.D.	35.53	26.61	62.17	111.11
107	55607	PPP1R9A	chr7	94536949	94925727	+	chr7	94537426	94538010	585		1061	◯		N.D.	26.12	12.2	35.91	25.28	13.59	41.83	41.52	27.07	N.D.	31.91	21.98	81.23	37.37	125.09	10.85	25.6	96.39	N.D.	73.72	61.47	46.56	35.53	26.61	62.17	111.11
	55607	PPP1R9A	chr7	94536949	94925727	+	chr7	94538010	94538104	95	23	1155			N.D.	26.12	12.2	35.91	25.28	13.59	41.83	41.52	27.07	N.D.	31.91	21.98	81.23	37.37	125.09	10.85	25.6	96.39	N.D.	73.72	61.47	46.56	35.53	26.61	62.17	111.11
	55607	PPP1R9A	chr7	94539210	94925727	+	chr7	94538104	94538194	91	22	-1106			N.D.	26.12	12.2	35.91	N.D.	13.59	41.83	41.52	27.07	N.D.	31.91	21.98	81.23	37.37	125.09	10.85	25.6	96.39	N.D.	73.72	61.47	46.56	35.53	26.61	62.17	111.11
108	55790	CSGALN.D.CT1	chr8	19261672	19615382	-	chr8	19614968	19615207	240	22	414			N.D.	19.38	N.D.	22.87	77.02	17.49	13.46	47.19	16.62	36.63	44.21	22.55	106.49	21.21	181.16	N.D.	19.77	N.D.	192.82	59.58	58.62	N.D.	68.85	98.83	115.4	69.78
109	56899	ANKS1B	chr12	99128569	100378432	-	chr12	100378759	100379199	441	22	-767			N.D.	35.08	27.63	N.D.	43.27	N.D.	79.04	71.63	N.D.	N.D.	24.92	57.79	18.49	7.76	84.43	35.5	28.85	149.82	54.8	40.88	55.53	97.11	86.16	10.77	10.56	93.82
	56953	NT5M	chr17	17206680	17250977	+	chr17	17206983	17207223	241	22	543			N.D.	45.08	44.47	8.7	82.14	N.D.	17.94	69.29	N.D.	35.36	70.04	88.52	46.89	31.8	112.14	N.D.	32.79	64.71	N.D.	74.56	47.06	15.15	71.74	32.43	11.73	69.24
110	56953	NT5M	chr17	17206680	17250977	+	chr17	17207223	17207300	78	23	620			N.D.	45.08	44.47	8.7	82.14	N.D.	17.94	69.29	5.89	35.36	70.04	88.52	46.89	31.8	112.14	N.D.	32.79	64.71	N.D.	74.56	47.06	15.15	71.74	32.43	11.73	69.24
	56953	NT5M	chr17	17206680	17250977	+	chr17	17207300	17207349	50	22	669			N.D.	45.08	44.47	8.7	82.14	N.D.	17.94	69.29	5.89	35.36	70.04	88.52	46.89	31.8	112.14	N.D.	32.79	64.71	N.D.	74.56	47.06	15.15	71.74	32.43	11.73	69.24
	57134	MAN1C1	chr1	25943959	26111258	+	chr1	25942646	25942728	83	22	-1313			N.D.	87.3	13.24	12.59	64.21	N.D.	7.7	21.51	14.03	34.48	30.59	37.84	12.39	26.66	100.11	N.D.	24.95	79.45	N.D.	24.92	34.61	9.04	57.78	34.31	N.D.	43.5
111	57134	MAN1C1	chr1	25943959	26111258	+	chr1	25942728	25942884	157	23	-1231			N.D.	87.3	13.24	12.59	64.21	N.D.	7.7	21.51	14.03	34.48	30.59	37.84	12.39	26.66	100.11	N.D.	24.95	79.45	N.D.	24.92	34.61	9.04	57.78	34.31	28.25	43.5
	57134	MAN1C1	chr1	25943959	26111258	+	chr1	25942884	25942919	36	22	-1075			N.D.	87.3	13.24	12.59	64.21	N.D.	7.7	21.51	14.03	34.48	30.59	37.84	12.39	26.66	100.11	N.D.	24.95	79.45	N.D.	24.92	34.61	9.04	57.78	34.31	28.25	43.5
112	57139	RGL3	chr19	11493773	11530018	-	chr19	11529409	11529798	390	22	609			N.D.	27.81	22.53	17.22	N.D.	30.61	25.35	25.32	19.89	38.47	N.D.	35.86	94.92	35.04	159.83	18.2	29.53	N.D.	48.43	81.62	58.86	N.D.	89.89	61.38	40.27	209.14
	57468	SLC12A5	chr20	44650329	44688789	+	chr20	44650308	44650319	12	22	-21			N.D.	42.19	13.63	29.77	70.2	13.59	7.82	9.32	24.2	34.48	9.69	84.05	29.58	N.D.	95.98	5.2	15.17	30.74	N.D.	25.37	53.96	N.D.	57.92	23.48	29.33	N.D.
113	57468	SLC12A5	chr20	44650329	44688789	+	chr20	44650319	44650555	237	23	0			N.D.	42.19	13.63	29.77	70.2	13.59	7.82	9.32	24.2	34.48	9.69	84.05	29.58	N.D.	95.98	5.2	15.17	30.74	N.D.	25.37	53.96	20.37	57.92	23.48	29.33	N.D.
	57468	SLC12A5	chr20	44650329	44688789	+	chr20	44650555	44650577	23	22	248			N.D.	N.D.	13.63	29.77	70.2	13.59	7.82	9.32	24.2	34.48	9.69	84.05	29.58	11.94	95.98	5.2	15.17	30.74	N.D.	25.37	53.96	20.37	57.92	23.48	29.33	N.D.
114	57504	MTA3	chr2	42721709	42984086	+	chr2	42721485	42721726	242	24	0			5.75	13.57	18.44	11.92	11.56	N.D.	27.43	20.66	14.46	N.D.	40.63	37.02	94.35	37.16	164.57	5	40.84	70.37	35.63	106.57	51.89	74.58	105.91	49.73	74.05	166.64
	57504	MTA3	chr2	42721709	42984086	+	chr2	42721726	42722074	349	23	365			N.D.	13.57	18.44	11.92	11.56	N.D.	27.43	20.66	14.46	N.D.	40.63	37.02	94.35	37.16	164.57	5	40.84	70.37	35.63	106.57	51.89	74.58	105.91	49.73	74.05	166.64
	57504	MTA3	chr2	42721709	42984086	+	chr2	42722074	42722139	66	22	430			N.D.	13.57	18.44	11.92	11.56	N.D.	27.43	20.66	14.46	N.D.	40.63	37.02	94.35	37.16	164.57	5	40.84	70.37	N.D.	106.57	51.89	74.58	105.91	49.73	74.05	166.64
	57520	HECW2	chr2	197063977	197457335	-	chr2	197457720	197457736	17	22	-401			N.D.	39.05	51.81	11.82	50.56	N.D.	25.03	61.68	33.03	54.66	39.16	61.39	16.01	N.D.	73.47	3.62	75.57	155.54	N.D.	31.72	86.02	N.D.	98.49	68.51	30.35	132.4
	57520	HECW2	chr2	197063977	197457335	-	chr2	197457736	197457752	17	23	-417			N.D.	39.05	51.81	11.82	50.56	N.D.	25.03	61.68	33.03	54.66	39.16	61.39	16.01	11.54	73.47	3.62	75.57	155.54	N.D.	31.72	86.02	N.D.	98.49	68.51	30.35	132.4
	57520	HECW2	chr2	197063977	197457335	-	chr2	197457752	197457965	214	24	-630			N.D.	39.05	51.81	11.82	50.56	16.42	25.03	61.68	33.03	54.66	39.16	61.39	16.01	11.54	73.47	3.62	75.57	155.54	N.D.	31.72	86.02	N.D.	98.49	68.51	30.35	132.4
	57520	HECW2	chr2	197063977	197457335	-	chr2	197457965	197457976	12	23	-641			N.D.	39.05	51.81	11.82	50.56	N.D.	25.03	61.68	33.03	54.66	39.16	61.39	16.01	11.54	73.47	3.62	75.57	155.54	19.32	31.72	86.02	N.D.	98.49	68.51	30.35	132.4
	57520	HECW2	chr2	197063977	197457335	-	chr2	197457976	197457987	12	22	-652			N.D.	39.05	51.81	11.82	50.56	N.D.	25.03	61.68	33.03	54.66	39.16	61.39	16.01	N.D.	73.47	3.62	75.57	155.54	19.32	31.72	86.02	N.D.	98.49	68.51	30.35	132.4
	57520	HECW2	chr2	197063977	197457335	-	chr2	197458177	197458183	7	22	-848			23.58	39.05	51.81	11.82	50.56	N.D.	13.98	64.32	33.03	54.66	39.16	N.D.	N.D.	12.79	41.9	6.01	75.57	155.54	42.65	31.72	86.02	N.D.	98.49	68.51	N.D.	132.4
	57520	HECW2	chr2	197063977	197457335	-	chr2	197458183	197458186	4	23	-851			23.58	39.05	51.81	11.82	50.56	N.D.	13.98	64.32	33.03	54.66	39.16	N.D.	N.D.	12.79	41.9	6.01	75.57	155.54	42.65	31.72	86.02	N.D.	98.49	68.51	15.25	132.4
115	57520	HECW2	chr2	197063977	197457335	-	chr2	197458186	197458434	249	24	-1099			23.58	39.05	51.81	11.82	50.56	N.D.	13.98	64.32	33.03	54.66	39.16	N.D.	N.D.	12.79	41.9	6.01	75.57	155.54	42.65	31.72	86.02	8.93	98.49	68.51	15.25	132.4
	57520	HECW2	chr2	197063977	197457335	-	chr2	197458434	197458488	55	23	-1153			23.58	39.05	51.81	11.82	50.56	23.42	13.98	64.32	33.03	54.66	39.16	N.D.	N.D.	12.79	41.9	6.01	75.57	155.54	42.65	N.D.	86.02	8.93	98.49	68.51	15.25	132.4
	57520	HECW2	chr2	197063977	197457335	-	chr2	197458488	197458494	7	22	-1159			23.58	39.05	51.81	11.82	50.56	23.42	13.98	64.32	33.03	54.66	39.16	N.D.	N.D.	12.79	41.9	N.D.	75.57	155.54	42.65	N.D.	86.02	8.93	98.49	68.51	15.25	132.4
116	57643	ZSWIM5	chr1	45482076	45672250	-	chr1	45672615	45672690	76	22	-440			17.68	22.33	9.74	21.92	48.14	N.D.	57.46	54.27	43.18	20.1	17.22	47.16	78.91	38.8	46.37	19.11	57.05	68.8	16.31	63.69	64.44	46.92	79.13	15.2	78.59	127.83
117	57666	FBRSL1	chr12	133067157	133161773	+	chr12	133066205	133066253	49	22	-952			N.D.	46.34	14.93	16.24	40.23	7.5	17.48	9.96	20.41	22.13	19.63	34.27	24.4	6.71	29	N.D.	37.61	N.D.	N.D.	47.45	58.06	N.D.	102.47	15.2	20.1	72.85
118	57674	RNF213	chr17	78234660	78262162	+	chr17	78233807	78233977	171	22	-853			N.D.	24.22	17.47	18.72	6.55	N.D.	38.91	18.54	6.28	8.97	8.56	10.02	68.32	10.8	56.07	N.D.	26.09	79.45	28.02	75.7	13.89	N.D.	48.75	18.1	N.D.	70.37
	57732	ZFYVE28	chr4	2271324	2420370	-	chr4	2419725	2419752	28	22	645			N.D.	15.03	11.25	N.D.	23.62	N.D.	27	22.25	26.04	23.66	77.22	72.68	N.D.	12.54	79.27	5.69	44.19	161.1	N.D.	61.85	28.83	25.07	50.99	18.24	24.97	164.77
119	57732	ZFYVE28	chr4	2271324	2420370	-	chr4	2419752	2420059	308	23	618			N.D.	15.03	11.25	8.6	23.62	N.D.	27	22.25	26.04	23.66	77.22	72.68	N.D.	12.54	79.27	5.69	44.19	161.1	N.D.	61.85	28.83	25.07	50.99	18.24	24.97	164.77
	57732	ZFYVE28	chr4	2271324	2420370	-	chr4	2420059	2420076	18	22	311			N.D.	15.03	11.25	8.6	23.62	N.D.	27	22.25	26.04	23.66	77.22	72.68	25.14	12.54	79.27	5.69	44.19	161.1	N.D.	61.85	28.83	N.D.	50.99	18.24	24.97	164.77
120	58480	RHOU	chr1	228870824	228882416	+	chr1	228871255	228871471	217	22	647			N.D.	39.99	39.87	N.D.	28.35	N.D.	18.53	102.45	43.91	N.D.	17.88	41.8	49.55	22.19	58	N.D.	63.04	56.75	22.58	42.05	94.11	11.8	92.88	33.93	52.53	116.84
	58528	RRAGD	chr6	90074335	90121995	-	chr6	90121536	90121745	210	22	459			7.47	9.06	17.7	N.D.	18.45	N.D.	52.53	13.63	8.09	10.45	33.71	30.76	57.68	9.85	71.54	N.D.	67.59	147.21	8.45	69.31	38.92	N.D.	103.16	37.69	N.D.	135.44
	58528	RRAGD	chr6	90074335	90121995	-	chr6	90122097	90122125	29	22	-130			20.7	6.53	N.D.	N.D.	18.45	N.D.	52.53	13.63	5.34	10.67	33.71	30.76	57.68	15.12	71.54	7.64	67.59	147.21	20.91	69.31	38.92	N.D.	103.16	37.69	N.D.	135.44
	58528	RRAGD	chr6	90074335	90121995	-	chr6	90122125	90122248	124	23	-253			20.7	6.53	N.D.	2.72	18.45	N.D.	52.53	13.63	5.34	10.67	33.71	30.76	57.68	15.12	71.54	7.64	67.59	147.21	20.91	69.31	38.92	N.D.	103.16	37.69	N.D.	135.44
121	58528	RRAGD	chr6	90074335	90121995	-	chr6	90122248	90122317	70	24	-322			20.7	6.53	26.43	2.72	18.45	N.D.	52.53	13.63	5.34	10.67	33.71	30.76	57.68	15.12	71.54	7.64	67.59	147.21	20.91	69.31	38.92	N.D.	103.16	37.69	N.D.	135.44
	58528	RRAGD	chr6	90074335	90121995	-	chr6	90122317	90122347	31	23	-352			20.7	N.D.	26.43	2.72	18.45	N.D.	52.53	13.63	5.34	10.67	33.71	30.76	57.68	15.12	71.54	7.64	67.59	147.21	20.91	69.31	38.92	N.D.	103.16	37.69	16.37	135.44
	58528	RRAGD	chr6	90074335	90121995	-	chr6	90122347	90122406	60	22	-411			20.7	N.D.	26.43	2.72	18.45	N.D.	52.53	13.63	N.D.	10.67	33.71	30.76	57.68	15.12	71.54	7.64	67.59	147.21	20.91	69.31	38.92	N.D.	103.16	37.69	16.37	135.44
122	59269	HIVEP3	chr1	41972036	42384496	-	chr1	42384125	42384174	50	22	371			N.D.	8.32	48.14	15.11	55.24	N.D.	17.23	40.65	20.28	18.32	43.22	56.4	N.D.	N.D.	25.39	6.37	47.28	N.D.	6.15	60.36	21.1	11.96	21.5	84.15	28	76.8
123	79772	MCTP1	chr5	94042289	94620279	-	chr5	94619902	94620142	241	22	377			N.D.	14.61	116.15	20.37	25.94	N.D.	64.05	40.11	9.86	9.95	24.34	27.22	47.78	N.D.	21.83	5.31	26.27	132.38	N.D.	69.24	24.16	16.29	107.27	8.49	N.D.	94.8
	79784	MYH14	chr19	50706885	50813801	+	chr19	50706952	50707088	137	22	203			7.78	42.81	11.5	10.38	24.54	N.D.	8.51	55.19	18.64	15.52	34.94	47.24	109.45	N.D.	83.97	4.36	10.67	N.D.	17.06	81.64	64.6	N.D.	46.76	36.02	44.58	89.85
124	79784	MYH14	chr19	50706885	50813801	+	chr19	50707088	50707250	163	23	365			7.78	42.81	11.5	10.38	24.54	18.37	8.51	55.19	18.64	15.52	34.94	47.24	109.45	N.D.	83.97	4.36	10.67	N.D.	17.06	81.64	64.6	N.D.	46.76	36.02	44.58	89.85
	79784	MYH14	chr19	50706885	50813801	+	chr19	50707250	50707342	93	22	457			7.78	42.81	11.5	10.38	24.54	18.37	8.51	55.19	18.64	N.D.	34.94	47.24	109.45	6.86	83.97	4.36	10.67	N.D.	17.06	81.64	64.6	N.D.	46.76	36.02	44.58	89.85
125	79805	VASH2	chr1	213123887	213142572	+	chr1	213124026	213124231	206	22	344			N.D.	7.33	15.68	N.D.	12.92	N.D.	54.43	N.D.	11.57	26.61	43.55	17.66	60.9	16.99	96.67	4.7	29.87	65.83	7.28	42.37	24.25	22.6	49.49	N.D.	5.87	43.32
	79816	TLE6	chr19	2977536	2995182	+	chr19	2976945	2977051	107	22	-591			N.D.	15.17	N.D.	8.7	24.07	4.82	64.76	60.3	9.77	16.42	26.82	24.15	32.02	15.22	81.37	N.D.	13	N.D.	14.43	34.79	73.58	N.D.	105.09	12.84	28.67	35.42
	79816	TLE6	chr19	2977536	2995182	+	chr19	2977084	2977146	63	22	-452			N.D.	15.17	N.D.	8.7	24.07	N.D.	64.76	60.3	9.77	16.42	26.82	24.15	32.02	15.22	81.37	N.D.	13	N.D.	14.43	34.79	73.58	7.18	105.09	12.84	28.67	35.42
126	79816	TLE6	chr19	2977536	2995182	+	chr19	2977146	2977205	60	23	-390			N.D.	15.17	N.D.	8.7	24.07	N.D.	64.76	60.3	9.77	16.42	26.82	24.15	32.02	15.22	81.37	N.D.	13	6.47	14.43	34.79	73.58	7.18	105.09	12.84	28.67	35.42
	79816	TLE6	chr19	2977536	2995182	+	chr19	2977205	2977239	35	22	-331			N.D.	15.17	N.D.	8.7	24.07	6	64.76	60.3	9.77	16.42	26.82	24.15	32.02	15.22	81.37	N.D.	13	6.47	N.D.	34.79	73.58	7.18	105.09	12.84	28.67	35.42
127	79924	ADM2	chr22	50920153	50924866	+	chr22	50920316	50920621	306	22	468			5.7	74.91	12.39	N.D.	4.74	N.D.	60.07	40.69	40.21	N.D.	55.05	79.95	50.89	17.61	103.76	8.01	34.94	N.D.	19.19	13.42	33.57	26.8	67.65	116.2	N.D.	94.93
128	80020	FOXRED2	chr22	36883233	36903090	-	chr22	36902767	36903064	298	22	323			N.D.	4.35	20.71	8.05	57.57	N.D.	33.44	18.67	13.57	23.94	13.66	38.15	34.66	9.95	N.D.	N.D.	32.5	36.32	17.98	12.07	36.56	N.D.	133.63	25.96	17.34	84.89
	80162	ATHL1	chr11	289138	295688	+	chr11	288548	288576	29	22	-590			N.D.	73.68	21.16	13.11	14.76	8.61	15.2	78.78	6.8	N.D.	53.98	92.09	34.88	N.D.	118.02	N.D.	46.79	220.19	N.D.	28.81	38.24	17.55	111.42	51.94	11.99	106.15
	80162	ATHL1	chr11	289138	295688	+	chr11	288576	288646	71	23	-562			N.D.	73.68	21.16	13.11	14.76	8.61	15.2	78.78	6.8	16.54	53.98	92.09	34.88	N.D.	118.02	N.D.	46.79	220.19	N.D.	28.81	38.24	17.55	111.42	51.94	11.99	106.15
	80162	ATHL1	chr11	289138	295688	+	chr11	288646	288683	38	24	-492			N.D.	73.68	21.16	13.11	14.76	8.61	15.2	78.78	6.8	16.54	53.98	92.09	34.88	5.17	118.02	N.D.	46.79	220.19	N.D.	28.81	38.24	17.55	111.42	51.94	11.99	106.15
129	80162	ATHL1	chr11	289138	295688	+	chr11	288683	288798	116	25	-455			N.D.	73.68	21.16	13.11	14.76	8.61	15.2	78.78	6.8	16.54	53.98	92.09	34.88	5.17	118.02	11.53	46.79	220.19	N.D.	28.81	38.24	17.55	111.42	51.94	11.99	106.15
	80162	ATHL1	chr11	289138	295688	+	chr11	288798	288801	4	24	-340			8.46	73.68	21.16	13.11	14.76	8.61	15.2	78.78	6.8	16.54	53.98	92.09	34.88	N.D.	118.02	11.53	46.79	220.19	N.D.	28.81	38.24	17.55	111.42	51.94	11.99	106.15
	80162	ATHL1	chr11	289138	295688	+	chr11	288801	288824	24	23	-337			8.46	73.68	21.16	13.11	14.76	N.D.	15.2	78.78	6.8	16.54	53.98	92.09	34.88	N.D.	118.02	11.53	46.79	220.19	N.D.	28.81	38.24	17.55	111.42	51.94	11.99	106.15
	80162	ATHL1	chr11	289138	295688	+	chr11	288824	288833	10	22	-314			8.46	73.68	21.16	13.11	14.76	N.D.	15.2	78.78	6.8	16.54	53.98	92.09	34.88	N.D.	118.02	11.53	46.79	220.19	N.D.	28.81	38.24	N.D.	111.42	51.94	11.99	106.15
130	80303	EFHD1	chr2	233498207	233547491	+	chr2	233497634	233498216	583	22	0			N.D.	50.32	N.D.	14.43	21.55	14.99	42.36	31.18	14.04	N.D.	N.D.	77.92	15.44	10.86	82.2	9.76	27.43	115.77	N.D.	72.17	38.34	22.11	46.44	14.12	33.97	78.23
	80714	PBX4	chr19	19672516	19729725	-	chr19	19729102	19729110	9	22	623			N.D.	51.82	60.02	9.68	N.D.	24.35	23.97	41.46	30.09	35.61	N.D.	69.96	N.D.	25.75	66.66	7.5	41.16	38.82	N.D.	34.95	107.93	24.38	130.12	48.69	7.82	128.35
131	80714	PBX4	chr19	19672516	19729725	-	chr19	19729110	19729365	256	23	615			N.D.	51.82	60.02	9.68	N.D.	24.35	23.97	41.46	30.09	35.61	N.D.	69.96	8.01	25.75	66.66	7.5	41.16	38.82	N.D.	34.95	107.93	24.38	130.12	48.69	7.82	128.35
	80714	PBX4	chr19	19672516	19729725	-	chr19	19729365	19729388	24	22	360			N.D.	51.82	60.02	9.68	11.5	24.35	23.97	41.46	30.09	35.61	N.D.	69.96	8.01	25.75	66.66	7.5	41.16	38.82	N.D.	34.95	107.93	24.38	130.12	48.69	N.D.	128.35
	83546	RTBDN	chr19	12936291	12945390	-	chr19	12944693	12944696	4	22	697			N.D.	37.66	42.11	14.4	58.68	38.55	12.16	N.D.	18.57	35.03	63	33.49	28.84	N.D.	209.05	10.99	13.81	121.32	N.D.	19.06	85.34	N.D.	116.39	15.25	36.63	81.42
	83546	RTBDN	chr19	12936291	12945390	-	chr19	12944696	12944706	11	23	694			N.D.	37.66	42.11	14.4	58.68	38.55	12.16	15.13	18.57	35.03	63	33.49	28.84	N.D.	209.05	10.99	13.81	121.32	N.D.	19.06	85.34	N.D.	116.39	15.25	36.63	81.42
132	83546	RTBDN	chr19	12936291	12945390	-	chr19	12944706	12944972	267	24	684			N.D.	37.66	42.11	14.4	58.68	38.55	12.16	15.13	18.57	35.03	63	33.49	28.84	N.D.	209.05	10.99	13.81	121.32	N.D.	19.06	85.34	36.11	116.39	15.25	36.63	81.42
	83546	RTBDN	chr19	12936291	12945390	-	chr19	12944972	12944997	26	23	418			N.D.	37.66	42.11	14.4	58.68	38.55	12.16	15.13	18.57	35.03	63	33.49	28.84	N.D.	209.05	10.99	13.81	121.32	N.D.	19.06	85.34	36.11	116.39	15.25	36.63	81.42
	83546	RTBDN	chr19	12936291	12945390	-	chr19	12944997	12945028	32	22	393			N.D.	37.66	42.11	14.4	58.68	38.55	12.16	15.13	18.57	35.03	63	33.49	28.84	N.D.	209.05	10.99	13.81	121.32	N.D.	19.06	85.34	36.11	116.39	15.25	N.D.	81.42
	84419	C15orf48	chr15	45722727	45725647	+	chr15	45722697	45722768	72	22	0			N.D.	12.2	31.88	25.59	17.35	44.04	25.88	36.59	14.83	N.D.	10.43	62.82	62.9	N.D.	86.36	N.D.	52.29	25.88	6.69	62.73	68.25	N.D.	62.67	52.58	23.85	50.22
133	84419	C15orf48	chr15	45722727	45725647	+	chr15	45722768	45722979	212	23	252			N.D.	12.2	31.88	25.59	17.35	44.04	25.88	36.59	14.83	N.D.	10.43	62.82	62.9	24.96	86.36	N.D.	52.29	25.88	6.69	62.73	68.25	N.D.	62.67	52.58	23.85	50.22
	84419	C15orf48	chr15	45722727	45725647	+	chr15	45722979	45722990	12	22	263			N.D.	N.D.	31.88	25.59	17.35	44.04	25.88	36.59	14.83	N.D.	10.43	62.82	62.9	24.96	86.36	N.D.	52.29	25.88	6.69	62.73	68.25	14.58	62.67	52.58	23.85	50.22
134	84448	ABLIM2	chr4	7967037	8160559	-	chr4	8160288	8160461	174	22	271			N.D.	25.7	16.95	6.63	56.1	N.D.	21.65	22.96	26.67	31.8	17.88	44.88	58.42	17.85	74.46	N.D.	27.79	N.D.	N.D.	19.21	41.01	15.95	81.59	48.42	32.06	79.89
	84460	ZMAT1	chrX	101137260	101187039	-	chrX	101186664	101186687	24	22	375			7.73	44.24	N.D.	N.D.	59.9	N.D.	37.7	34.96	36.62	29.55	29.52	70.67	N.D.	9.95	86.36	N.D.	110.02	115.77	9.79	25.31	29.6	98.28	90.53	46.45	14.13	141.53
	84460	ZMAT1	chrX	101137260	101187039	-	chrX	101186687	101186700	14	23	352			7.73	44.24	N.D.	N.D.	59.9	N.D.	37.7	34.96	36.62	29.55	29.52	70.67	N.D.	9.95	86.36	5.5	110.02	115.77	9.79	25.31	29.6	98.28	90.53	46.45	14.13	141.53
135	84460	ZMAT1	chrX	101137260	101187039	-	chrX	101186700	101186786	87	24	339			7.73	44.24	N.D.	8.04	59.9	N.D.	37.7	34.96	36.62	29.55	29.52	70.67	N.D.	9.95	86.36	5.5	110.02	115.77	9.79	25.31	29.6	98.28	90.53	46.45	14.13	141.53
	84460	ZMAT1	chrX	101137260	101187039	-	chrX	101186786	101186790	5	23	253			7.73	44.24	N.D.	8.04	59.9	N.D.	37.7	34.96	36.62	29.55	29.52	70.67	15.53	N.D.	86.36	5.5	110.02	115.77	9.79	25.31	29.6	98.28	90.53	46.45	14.13	141.53
	84460	ZMAT1	chrX	101137260	101187039	-	chrX	101186790	101186933	144	22	249			7.73	44.24	N.D.	8.04	59.9	N.D.	37.7	34.96	36.62	29.55	29.52	70.67	15.53	N.D.	86.36	5.5	110.02	115.77	9.79	25.31	29.6	N.D.	90.53	46.45	14.13	141.53
	84684	INSM2	chr14	36003248	36006260	+	chr14	36002629	36002691	63	22	-619			N.D.	23.14	69.95	N.D.	26.66	N.D.	43.95	11.69	12.16	N.D.	42.35	152.07	86.5	16.66	103.84	7.03	37.96	186.65	N.D.	54.25	66.93	19.41	46.57	22.81	71.27	155.09
136	84684	INSM2	chr14	36003248	36006260	+	chr14	36002691	36003086	396	23	-557			N.D.	23.14	69.95	N.D.	26.66	N.D.	43.95	11.69	12.16	N.D.	42.35	152.07	86.5	16.66	103.84	7.03	37.96	186.65	8.95	54.25	66.93	19.41	46.57	22.81	71.27	155.09
	84684	INSM2	chr14	36003248	36006260	+	chr14	36003086	36003137	52	22	-162			N.D.	23.14	69.95	N.D.	26.66	N.D.	43.95	11.69	12.16	N.D.	42.35	152.07	86.5	16.66	103.84	7.03	37.96	186.65	8.95	54.25	66.93	19.41	46.57	22.81	71.27	155.09
	84787	SUV420H2	chr19	55851221	55854541	+	chr19	55850268	55850495	228	22	-953			N.D.	39.23	44.62	13.35	15.32	N.D.	17.63	27.95	N.D.	11.31	30.36	37.23	52.61	5.25	33.46	10.14	6.94	N.D.	N.D.	31.15	26.27	10.69	29.12	9.71	25.03	16.78
137	84787	SUV420H2	chr19	55851221	55854541	+	chr19	55850495	55850564	70	23	-726			N.D.	39.23	44.62	13.35	15.32	N.D.	17.63	27.95	N.D.	11.31	30.36	37.23	52.61	5.25	33.46	10.14	6.94	8.09	N.D.	31.15	26.27	10.69	29.12	9.71	25.03	16.78
	84787	SUV420H2	chr19	55851221	55854541	+	chr19	55850564	55850581	18	22	-657			N.D.	39.23	44.62	13.35	15.32	N.D.	17.63	27.95	N.D.	11.31	30.36	37.23	52.61	5.25	33.46	10.14	6.94	8.09	N.D.	31.15	26.27	10.69	29.12	9.71	25.03	16.78
	84915	FAM222A	chr12	110152187	110208312	+	chr12	110151950	110152055	106	22	-237			N.D.	27.85	31.09	7.48	44.79	N.D.	21.28	49.89	N.D.	30.53	57.12	54.93	27.36	N.D.	66.38	3.28	29.28	86.26	5.27	55.19	38.43	N.D.	44.67	19.5	23.57	130.58
	84915	FAM222A	chr12	110152187	110208312	+	chr12	110152055	110152184	130	23	-132			N.D.	27.85	31.09	7.48	44.79	N.D.	21.28	49.89	7.2	30.53	57.12	54.93	27.36	N.D.	66.38	3.28	29.28	86.26	5.27	55.19	38.43	N.D.	44.67	19.5	23.57	130.58
138	84915	FAM222A	chr12	110152187	110208312	+	chr12	110152184	110152261	78	24	0			N.D.	27.85	31.09	7.48	44.79	N.D.	21.28	49.89	7.2	30.53	57.12	54.93	27.36	N.D.	66.38	3.28	29.28	86.26	5.27	55.19	38.43	14.22	44.67	19.5	23.57	130.58
	84915	FAM222A	chr12	110152187	110208312	+	chr12	110152261	110152286	26	23	99			N.D.	27.85	31.09	7.48	44.79	12.86	21.28	49.89	7.2	30.53	57.12	54.93	27.36	N.D.	66.38	N.D.	29.28	86.26	5.27	55.19	38.43	14.22	44.67	19.5	23.57	130.58
	84915	FAM222A	chr12	110152187	110208312	+	chr12	110152286	110152293	8	22	106			N.D.	27.85	31.09	7.48	44.79	12.86	21.28	49.89	7.2	30.53	57.12	54.93	27.36	N.D.	66.38	N.D.	29.28	86.26	N.D.	55.19	38.43	14.22	44.67	19.5	23.57	130.58
139	85407	NKD1	chr16	50582241	50674771	+	chr16	50581898	50582017	120	22	-343			N.D.	24.44	21.44	6.52	44.43	12.18	33.44	51.49	5.58	19.48	22.37	N.D.	N.D.	8.66	75.41	N.D.	16.58	N.D.	27.18	33.47	60.52	29.25	65.66	13.4	45.36	48.7
	85455	DISP2	chr15	40650434	40663256	+	chr15	40650546	40650572	27	22	138			N.D.	39.8	23.65	5.22	53.49	11.78	N.D.	23.88	6.54	19.84	31.46	32.58	24.02	7.46	152.1	N.D.	9.31	57.55	N.D.	29.82	66.04	21.9	20.55	9.41	35.77	N.D.
140	85455	DISP2	chr15	40650434	40663256	+	chr15	40650572	40650788	217	23	354			N.D.	39.8	23.65	5.22	53.49	11.78	N.D.	23.88	6.54	19.84	31.46	32.58	24.02	7.46	152.1	13.78	9.31	57.55	N.D.	29.82	66.04	21.9	20.55	9.41	35.77	N.D.
	85455	DISP2	chr15	40650434	40663256	+	chr15	40650788	40650798	11	22	364			N.D.	39.8	23.65	5.22	53.49	11.78	5.56	23.88	6.54	19.84	31.46	32.58	24.02	7.46	152.1	N.D.	9.31	57.55	N.D.	29.82	66.04	21.9	20.55	9.41	35.77	N.D.
	89853	MVB12B	chr9	129089123	129159912	+	chr9	129089527	129089534	8	22	411			N.D.	17.41	15.53	9.16	27.28	N.D.	12.46	64.36	31.75	11.25	15.9	28.55	20.01	26.86	57.36	15.64	42.26	N.D.	11.17	23.39	29.78	N.D.	56.7	33.45	N.D.	87.5
141	89853	MVB12B	chr9	129089123	129159912	+	chr9	129089534	129089752	219	23	629			N.D.	17.41	15.53	9.16	27.28	N.D.	12.46	64.36	31.75	11.25	15.9	28.55	20.01	26.86	57.36	15.64	42.26	N.D.	11.17	23.39	29.78	N.D.	56.7	33.45	14.86	87.5
	89853	MVB12B	chr9	129089123	129159912	+	chr9	129089752	129089812	61	22	689			N.D.	17.41	15.53	9.16	27.28	N.D.	12.46	64.36	31.75	11.25	15.9	N.D.	20.01	26.86	57.36	15.64	42.26	N.D.	11.17	23.39	29.78	7.34	56.7	33.45	14.86	87.5
	89884	LHX4	chr1	180199433	180244188	+	chr1	180198698	180198987	290	22	-735			N.D.	17.69	45.7	18.47	41.72	N.D.	47.43	38.43	4.97	22.57	102.38	15.83	76.91	12.11	91.38	N.D.	15.85	131.66	N.D.	22.03	42.26	13.03	67.65	N.D.	12.23	117.38
	89884	LHX4	chr1	180199433	180244188	+	chr1	180199474	180199629	156	22	196			N.D.	18.12	22.02	18.47	23.27	N.D.	47.43	38.43	N.D.	22.57	102.38	56.04	76.91	24.08	91.38	10.79	14.83	131.66	N.D.	22.03	32.98	41.06	67.65	N.D.	24.52	117.38
142	89884	LHX4	chr1	180199433	180244188	+	chr1	180199667	180199752	86	22	319			N.D.	18.12	22.02	18.47	23.27	N.D.	47.43	38.43	N.D.	22.57	102.38	56.04	76.91	24.08	91.38	10.79	14.83	131.66	N.D.	22.03	32.98	41.06	67.65	N.D.	24.52	117.38
143	90525	SHF	chr15	45459412	45479899	-	chr15	45480325	45480550	226	22	-651			N.D.	35.48	49.39	10.19	21.4	16.05	57.74	14.57	13.48	35.13	45.13	N.D.	37.17	28.65	19.98	N.D.	13.41	103.53	N.D.	61.13	49.78	83.17	52.73	26.51	N.D.	52.5
	90952	ESAM	chr11	124622026	124632223	-	chr11	124632552	124632715	164	22	-492			13.98	N.D.	N.D.	19.15	125.6	8.75	23.11	64.04	N.D.	N.D.	36.3	22.78	85.78	55.51	36.74	7.27	29.92	106.69	20.7	34.55	63.98	N.D.	71.58	29.73	25.03	97.14
	90952	ESAM	chr11	124622026	124632223	-	chr11	124632802	124632828	27	22	-605			13.98	N.D.	26.34	19.15	125.6	N.D.	23.11	64.04	N.D.	N.D.	36.3	22.78	85.78	55.51	36.74	7.27	29.92	106.69	20.7	34.55	63.98	N.D.	71.58	29.73	25.03	97.14
	90952	ESAM	chr11	124622026	124632223	-	chr11	124632828	124632897	70	23	-674			13.98	N.D.	26.34	19.15	125.6	N.D.	23.11	64.04	4.97	N.D.	36.3	22.78	85.78	55.51	36.74	7.27	29.92	106.69	20.7	34.55	63.98	N.D.	71.58	29.73	25.03	97.14
	90952	ESAM	chr11	124622026	124632223	-	chr11	124632897	124633033	137	22	-810			13.98	N.D.	26.34	19.15	125.6	N.D.	23.11	64.04	4.97	N.D.	36.3	22.78	85.78	55.51	36.74	7.27	29.92	106.69	20.7	34.55	63.98	N.D.	71.58	29.73	25.03	97.14
144	90952	ESAM	chr11	124622026	124632223	-	chr11	124633033	124633086	54	23	-863			13.98	N.D.	26.34	19.15	125.6	N.D.	23.11	64.04	4.97	N.D.	36.3	22.78	85.78	55.51	36.74	7.27	29.92	106.69	20.7	34.55	63.98	N.D.	71.58	29.73	25.03	97.14
	90952	ESAM	chr11	124622026	124632223	-	chr11	124633086	124633110	25	22	-887			N.D.	N.D.	26.34	19.15	125.6	8.43	23.11	64.04	4.97	N.D.	36.3	22.78	85.78	55.51	36.74	7.27	29.92	106.69	20.7	34.55	63.98	N.D.	71.58	29.73	25.03	97.14
	91768	CABLES1	chr18	20714528	20840434	+	chr18	20714900	20714916	17	22	388			N.D.	10.81	35.15	13.81	23.62	N.D.	17.15	11.07	8.69	N.D.	51.74	20.62	14.87	9.89	114.42	N.D.	74.49	95.44	14.3	53.12	73.2	N.D.	83.89	46.88	31.67	145.91
	91768	CABLES1	chr18	20714528	20840434	+	chr18	20714916	20715103	188	23	575			N.D.	10.81	35.15	13.81	23.62	21.55	17.15	11.07	8.69	N.D.	51.74	20.62	14.87	9.89	114.42	N.D.	74.49	95.44	14.3	53.12	73.2	N.D.	83.89	46.88	31.67	145.91
	91768	CABLES1	chr18	20714528	20840434	+	chr18	20715103	20715112	10	24	584			N.D.	10.81	35.15	13.81	23.62	21.55	17.15	11.07	8.69	36.63	51.74	20.62	14.87	9.89	114.42	N.D.	74.49	95.44	14.3	53.12	73.2	N.D.	83.89	46.88	31.67	145.91
145	91768	CABLES1	chr18	20715727	20840434	+	chr18	20715112	20715452	341	25	-615			N.D.	10.81	35.15	13.81	23.62	21.55	17.15	11.07	8.69	36.63	51.74	20.62	14.87	9.89	114.42	3.69	74.49	95.44	14.3	53.12	73.2	N.D.	83.89	46.88	31.67	145.91
	91768	CABLES1	chr18	20715727	20840434	+	chr18	20715452	20715468	17	24	-275			N.D.	10.81	35.15	13.81	23.62	21.55	17.15	11.07	8.69	36.63	51.74	20.62	14.87	9.89	114.42	3.69	74.49	95.44	14.3	53.12	73.2	N.D.	83.89	46.88	31.67	145.91
	91768	CABLES1	chr18	20715727	20840434	+	chr18	20715468	20715471	4	23	-259			N.D.	10.81	35.15	13.81	23.62	N.D.	17.15	11.07	8.69	36.63	51.74	20.62	14.87	9.89	114.42	3.69	74.49	95.44	14.3	53.12	73.2	N.D.	83.89	46.88	31.67	145.91
	91768	CABLES1	chr18	20715727	20840434	+	chr18	20715471	20715475	5	22	-256			N.D.	10.81	35.15	13.81	23.62	N.D.	17.15	11.07	8.69	36.63	51.74	20.62	14.87	9.89	114.42	3.69	74.49	95.44	14.3	53.12	73.2	N.D.	83.89	46.88	N.D.	145.91
	91768	CABLES1	chr18	20715727	20840434	+	chr18	20716240	20716283	44	22	556			N.D.	17.81	N.D.	21.99	13.8	N.D.	40.54	17.45	21.67	34.68	51.74	30.53	65.68	40.51	28.49	N.D.	74.49	95.44	21.45	53.12	81.21	N.D.	83.89	46.45	40.27	145.91
	91768	CABLES1	chr18	20715727	20840434	+	chr18	20716283	20716345	63	23	618			N.D.	17.81	31.51	21.99	13.8	N.D.	40.54	17.45	21.67	34.68	51.74	30.53	65.68	40.51	28.49	N.D.	74.49	95.44	21.45	53.12	81.21	N.D.	83.89	46.45	40.27	145.91
	91768	CABLES1	chr18	20715727	20840434	+	chr18	20716345	20716717	373	22	990			N.D.	17.81	31.51	21.99	N.D.	14.16	40.54	17.45	21.67	34.68	51.74	30.53	65.68	40.51	28.49	N.D.	74.49	95.44	21.45	53.12	81.21	N.D.	83.89	46.45	40.27	145.91
	93556	EGFEM1P	chr3	167967310	168548374	+	chr3	167967227	167967343	117	22	0			7.07	30.54	28.07	13.59	17.8	N.D.	66.07	24.92	24.89	N.D.	36.8	25.64	12.16	9.13	17.63	3.59	23.26	139.99	N.D.	21.18	24.6	21.22	58.29	N.D.	N.D.	53.69
146	93556	EGFEM1P	chr3	167967310	168548374	+	chr3	167967385	167967442	58	22	132			7.07	30.54	28.07	13.59	17.8	N.D.	66.07	24.92	24.89	N.D.	36.8	25.64	12.16	N.D.	17.63	3.59	23.26	139.99	N.D.	21.18	24.6	21.22	58.29	11.07	N.D.	53.69
	114804	RNF157	chr17	74138534	74236390	-	chr17	74236871	74236878	8	22	-488			N.D.	21.28	11.05	26.03	26.2	N.D.	54.32	20.33	8.29	43.34	23.25	N.D.	128.09	9.79	53.19	N.D.	33.02	111.62	39.89	31.35	66.56	N.D.	89.58	17.38	56.7	115.44
	114804	RNF157	chr17	74138534	74236390	-	chr17	74236878	74236885	8	23	-495			N.D.	21.28	11.05	26.03	26.2	N.D.	54.32	20.33	8.29	43.34	23.25	114.93	128.09	9.79	53.19	N.D.	33.02	111.62	39.89	31.35	66.56	N.D.	89.58	17.38	56.7	115.44
147	114804	RNF157	chr17	74138534	74236390	-	chr17	74236885	74237243	359	24	-853			N.D.	21.28	11.05	26.03	26.2	N.D.	54.32	20.33	8.29	43.34	23.25	114.93	128.09	9.79	53.19	3.76	33.02	111.62	39.89	31.35	66.56	N.D.	89.58	17.38	56.7	115.44
	114804	RNF157	chr17	74138534	74236390	-	chr17	74237243	74237285	43	23	-895			N.D.	21.28	11.05	26.03	26.2	N.D.	54.32	20.33	8.29	43.34	23.25	114.93	128.09	N.D.	53.19	3.76	33.02	111.62	39.89	31.35	66.56	10.05	89.58	17.38	56.7	115.44
	114804	RNF157	chr17	74138534	74236390	-	chr17	74237285	74237327	43	22	-937			N.D.	N.D.	11.05	26.03	26.2	N.D.	54.32	20.33	8.29	43.34	23.25	114.93	128.09	N.D.	53.19	3.76	33.02	111.62	39.89	31.35	66.56	10.05	89.58	17.38	56.7	115.44
	115811	IQCD	chr12	113633246	113658880	-	chr12	113658395	113658411	17	22	485			N.D.	37.55	31.21	22.77	21.04	N.D.	31.63	28.56	N.D.	34.53	30.44	N.D.	42.6	24.05	92.78	N.D.	25.19	101.91	145.17	37.99	56.17	34.9	85.91	96.73	39.88	46.52
	115811	IQCD	chr12	113633246	113658880	-	chr12	113658411	113658427	17	23	469			N.D.	37.55	31.21	22.77	21.04	N.D.	31.63	28.56	10.34	34.53	30.44	N.D.	42.6	24.05	92.78	N.D.	25.19	101.91	145.17	37.99	56.17	34.9	85.91	96.73	39.88	46.52
	115811	IQCD	chr12	113633246	113658880	-	chr12	113658427	113658486	60	24	453			N.D.	37.55	31.21	22.77	21.04	N.D.	31.63	28.56	10.34	34.53	30.44	N.D.	42.6	24.05	92.78	24.13	25.19	101.91	145.17	37.99	56.17	34.9	85.91	96.73	39.88	46.52
148	115811	IQCD	chr12	113633246	113658880	-	chr12	113658486	113658885	400	25	0			N.D.	37.55	31.21	22.77	21.04	9.74	31.63	28.56	10.34	34.53	30.44	N.D.	42.6	24.05	92.78	24.13	25.19	101.91	145.17	37.99	56.17	34.9	85.91	96.73	39.88	46.52
	115811	IQCD	chr12	113633246	113658880	-	chr12	113658885	113658894	10	24	-14			N.D.	37.55	31.21	22.77	21.04	9.74	31.63	28.56	10.34	34.53	30.44	33.4	42.6	24.05	92.78	N.D.	25.19	101.91	145.17	37.99	56.17	34.9	85.91	96.73	39.88	46.52
	115811	IQCD	chr12	113633246	113658880	-	chr12	113658894	113658912	19	23	-32			N.D.	37.55	31.21	22.77	21.04	N.D.	31.63	28.56	10.34	34.53	30.44	33.4	42.6	24.05	92.78	N.D.	25.19	101.91	145.17	37.99	56.17	34.9	85.91	96.73	39.88	46.52
	115811	IQCD	chr12	113633246	113658880	-	chr12	113658912	113658917	6	22	-37			N.D.	37.55	31.21	22.77	21.04	N.D.	31.63	28.56	10.34	34.53	30.44	N.D.	42.6	24.05	92.78	N.D.	25.19	101.91	145.17	37.99	56.17	34.9	85.91	96.73	39.88	46.52
149	115908	CTHRC1	chr8	104383743	104388664	+	chr8	104383424	104383714	291	22	-319			N.D.	12.72	47.28	N.D.	13.78	16.4	56.13	15.13	31.75	N.D.	30.92	N.D.	62.33	40.59	69.61	6.58	67.35	136.69	N.D.	82.61	76.56	10.37	89.14	69.02	59.43	103.64
	129049	SGSM1	chr22	25202136	25255871	+	chr22	25201826	25201857	32	22	-310			N.D.	13.52	N.D.	8.36	29.84	9.51	24.93	49.55	12.26	N.D.	34.27	19.27	78.39	10.12	34.44	4.5	N.D.	24.97	N.D.	4.66	58.88	22.5	78.5	31.88	56.46	44.19
150	129049	SGSM1	chr22	25202136	25255871	+	chr22	25201913	25202046	134	22	-223			N.D.	13.52	N.D.	8.36	29.84	N.D.	24.93	49.55	12.26	N.D.	34.27	19.27	78.39	10.12	34.44	4.5	15.49	24.97	N.D.	4.66	58.88	22.5	78.5	31.88	56.46	44.19
	130399	ACVR1C	chr2	158383279	158485399	-	chr2	158485484	158485487	4	22	-88			N.D.	7.08	41.45	15.13	43.55	N.D.	18.65	22.02	4.71	N.D.	20.29	N.D.	42.6	16.71	32.22	14.4	43.74	103.34	45.16	31.35	27.42	40.86	90.64	28.38	N.D.	55.19
151	130399	ACVR1C	chr2	158383279	158485399	-	chr2	158485487	158485770	284	23	-371			N.D.	7.08	41.45	15.13	43.55	N.D.	18.65	22.02	4.71	13.48	20.29	N.D.	42.6	16.71	32.22	14.4	43.74	103.34	45.16	31.35	27.42	40.86	90.64	28.38	N.D.	55.19
	130399	ACVR1C	chr2	158383279	158485399	-	chr2	158485770	158485772	3	22	-373			N.D.	7.08	41.45	15.13	43.55	N.D.	18.65	22.02	4.71	N.D.	20.29	N.D.	42.6	16.71	32.22	14.4	43.74	103.34	45.16	31.35	27.42	40.86	90.64	28.38	30.82	55.19
152	135295	SRSF12	chr6	89805678	89827800	-	chr6	89827108	89827278	171	22	692			N.D.	41.81	51.38	N.D.	17.35	N.D.	17.02	24.61	24.34	N.D.	39.61	19.99	82.09	49.46	154.03	11.42	36.33	N.D.	4.77	51.66	66.77	20.74	76.66	27.24	14.08	76.85
	138311	FAM69B	chr9	139607024	139619170	+	chr9	139607309	139607362	54	22	338			N.D.	48.21	12.47	8.37	13.84	18.7	7.57	19.98	7.2	N.D.	17.61	36.13	N.D.	21.67	93.56	9.96	15.41	51.85	N.D.	80.99	63.21	N.D.	82.57	22.61	8.99	87.5
153	138311	FAM69B	chr9	139607024	139619170	+	chr9	139607420	139607529	110	22	505			N.D.	48.21	12.47	8.37	13.84	18.7	7.57	19.98	7.2	N.D.	17.61	36.13	N.D.	21.67	93.56	9.96	15.41	51.85	9.28	80.99	63.21	N.D.	82.57	22.61	N.D.	87.5
154	138429	PIP5KL1	chr9	130683808	130693076	-	chr9	130692918	130692975	58	22	158			N.D.	31.54	24.85	6.57	15.25	N.D.	11.62	19.32	8.27	9.58	42.46	18.68	30.88	N.D.	59.29	N.D.	8.74	17.79	N.D.	13.27	35.15	4.87	46.89	11.98	8.99	40.26
	143689	PIWIL4	chr11	94277006	94351273	+	chr11	94276716	94276762	47	22	-290			N.D.	29.49	14.63	8.33	47.61	N.D.	12.16	29.07	35.85	43.58	N.D.	63.79	52.61	18.31	115.8	N.D.	66.21	155.54	6.61	27.54	36.25	42.01	107.34	51.73	N.D.	105.84
	143689	PIWIL4	chr11	94277006	94351273	+	chr11	94276762	94276780	19	23	-244			N.D.	29.49	14.63	8.33	47.61	N.D.	12.16	29.07	35.85	43.58	N.D.	63.79	52.61	18.31	115.8	N.D.	66.21	155.54	6.61	27.54	36.25	42.01	107.34	51.73	51.73	105.84
155	143689	PIWIL4	chr11	94277006	94351273	+	chr11	94276780	94277366	587	24	0			N.D.	29.49	14.63	8.33	47.61	N.D.	12.16	29.07	35.85	43.58	31.29	63.79	52.61	18.31	115.8	N.D.	66.21	155.54	6.61	27.54	36.25	42.01	107.34	51.73	51.73	105.84
	143888	KDELC2	chr11	108342833	108369159	-	chr11	108368755	108368796	42	22	404			N.D.	N.D.	N.D.	20.65	42.36	12.15	12.77	8.28	10.64	28.43	N.D.	95.32	54.06	12.68	112.14	6.66	45.62	129.62	N.D.	70.12	20.57	36.69	68.91	40.2	11.89	118.61
156	143888	KDELC2	chr11	108342833	108369159	-	chr11	108369240	108369478	239	22	-319			N.D.	N.D.	N.D.	20.65	42.36	22.31	29.39	8.28	10.64	28.43	N.D.	95.32	54.06	16.42	112.14	6.66	45.62	129.62	19.32	70.12	76.78	N.D.	68.91	40.2	20.72	118.61
	144110	TMEM86A	chr11	18720351	18726332	+	chr11	18720340	18720398	59	22	0			N.D.	44.66	8.76	11.57	70.6	7.05	31.37	43.82	14.13	29.07	41.23	68.53	25.14	N.D.	45.11	5.18	57.55	203.07	N.D.	67.78	63.43	N.D.	63.78	36.49	N.D.	184.68
	144110	TMEM86A	chr11	18720351	18726332	+	chr11	18720438	18720453	16	22	102			N.D.	44.66	8.76	11.57	70.6	N.D.	31.37	43.82	14.13	29.07	41.23	68.53	25.14	N.D.	45.11	5.18	57.55	203.07	10.16	67.78	63.43	N.D.	63.78	36.49	N.D.	184.68
	144110	TMEM86A	chr11	18720351	18726332	+	chr11	18720453	18720529	77	23	178			N.D.	44.66	8.76	11.57	70.6	8.12	31.37	43.82	14.13	29.07	41.23	68.53	25.14	N.D.	45.11	5.18	57.55	203.07	10.16	67.78	63.43	N.D.	63.78	36.49	N.D.	184.68
	144110	TMEM86A	chr11	18720351	18726332	+	chr11	18720529	18720603	75	22	252			4.62	44.66	8.76	11.57	70.6	N.D.	31.37	43.82	14.13	29.07	41.23	68.53	25.14	N.D.	45.11	5.18	57.55	203.07	10.16	67.78	63.43	N.D.	63.78	36.49	N.D.	184.68
	144110	TMEM86A	chr11	18720351	18726332	+	chr11	18720603	18720617	15	23	266			4.62	44.66	8.76	11.57	70.6	N.D.	31.37	43.82	14.13	29.07	41.23	68.53	25.14	N.D.	45.11	5.18	57.55	203.07	10.16	67.78	63.43	N.D.	63.78	36.49	N.D.	184.68
	144110	TMEM86A	chr11	18720351	18726332	+	chr11	18720617	18720649	33	24	298			4.62	44.66	8.76	11.57	70.6	22.28	31.37	43.82	14.13	29.07	41.23	68.53	25.14	N.D.	45.11	5.18	57.55	203.07	10.16	67.78	63.43	N.D.	63.78	36.49	N.D.	184.68
	144110	TMEM86A	chr11	18720351	18726332	+	chr11	18720649	18720682	34	25	331			4.62	44.66	8.76	11.57	70.6	22.28	31.37	43.82	14.13	29.07	41.23	68.53	25.14	N.D.	45.11	5.18	57.55	203.07	10.16	67.78	63.43	N.D.	63.78	36.49	11.21	184.68
157	144110	TMEM86A	chr11	18720351	18726332	+	chr11	18720682	18720828	147	26	477		◯	4.62	44.66	8.76	11.57	70.6	22.28	31.37	43.82	14.13	29.07	41.23	68.53	25.14	8.36	45.11	5.18	57.55	203.07	10.16	67.78	63.43	N.D.	63.78	36.49	11.21	184.68
	144110	TMEM86A	chr11	18720351	18726332	+	chr11	18720828	18720852	25	25	501			N.D.	44.66	8.76	11.57	70.6	22.28	31.37	43.82	14.13	29.07	41.23	68.53	25.14	8.36	45.11	5.18	57.55	203.07	10.16	67.78	63.43	11.7	63.78	36.49	11.21	184.68
	144110	TMEM86A	chr11	18720351	18726332	+	chr11	18720852	18720869	18	24	518			N.D.	44.66	8.76	11.57	70.6	22.28	31.37	43.82	14.13	29.07	41.23	68.53	25.14	8.36	45.11	N.D.	57.55	203.07	10.16	67.78	63.43	11.7	63.78	36.49	11.21	184.68
	144110	TMEM86A	chr11	18720351	18726332	+	chr11	18720869	18720873	5	23	522			N.D.	44.66	8.76	11.57	70.6	22.28	31.37	43.82	14.13	29.07	41.23	68.53	25.14	N.D.	45.11	N.D.	57.55	203.07	10.16	67.78	63.43	11.7	63.78	36.49	11.21	184.68
	144110	TMEM86A	chr11	18720351	18726332	+	chr11	18720873	18720902	30	22	551			N.D.	44.66	8.76	11.57	70.6	22.28	31.37	43.82	14.13	29.07	41.23	68.53	25.14	N.D.	45.11	N.D.	57.55	203.07	10.16	67.78	63.43	N.D.	63.78	36.49	11.21	184.68
	145773	FAM81A	chr15	59730372	59752749	+	chr15	59729959	59730011	53	22	-413			N.D.	33.13	45.77	28.14	30.9	N.D.	33.45	61.33	13.23	5.4	26.48	N.D.	58.9	29.55	42.09	11.19	21.67	45.11	50.18	80.21	30.52	80.57	30.96	12.67	25.42	128.35
158	145773	FAM81A	chr15	59730372	59752749	+	chr15	59730011	59730164	154	23	-361			N.D.	33.13	45.77	28.14	30.9	N.D.	33.45	61.33	13.23	5.4	26.48	30.7	58.9	29.55	42.09	11.19	21.67	45.11	50.18	80.21	30.52	80.57	30.96	12.67	25.42	128.35
	145773	FAM81A	chr15	59730372	59752749	+	chr15	59730164	59730165	2	22	-208			N.D.	33.13	N.D.	28.14	30.9	13.25	33.45	61.33	13.23	5.4	26.48	30.7	58.9	29.55	42.09	11.19	21.67	45.11	50.18	80.21	30.52	80.57	30.96	12.67	25.42	128.35
	149175	MANEAL	chr1	38259774	38267278	+	chr1	38259601	38259682	82	22	-173			N.D.	28.65	53.82	4.02	50.28	N.D.	12.77	25.07	N.D.	20.47	36.56	29.98	56.94	15.75	168.86	N.D.	35.35	99.88	N.D.	33.89	103.06	11.53	79.4	33.13	13.03	80.66
159	149175	MANEAL	chr1	38259774	38267278	+	chr1	38260107	38260497	391	22	723			N.D.	50.21	53.82	4.35	50.28	42.51	12.77	36.92	N.D.	20.47	36.56	N.D.	56.94	30.44	168.86	11.26	35.35	99.88	N.D.	33.89	103.06	N.D.	79.4	33.13	58.62	80.66
	166614	DCLK2	chr4	150999426	151178608	+	chr4	150999454	150999498	45	22	72			N.D.	51.07	N.D.	15.22	189.49	N.D.	N.D.	22.19	35.95	56.42	28.64	71.44	80.63	18.45	163.06	5.01	58.02	122.94	N.D.	37	72.49	25.02	98.13	58.84	32.85	109.76
	166614	DCLK2	chr4	150999426	151178608	+	chr4	150999498	150999558	61	23	132			N.D.	51.07	N.D.	15.22	189.49	N.D.	22.7	22.19	35.95	56.42	28.64	71.44	80.63	18.45	163.06	5.01	58.02	122.94	N.D.	37	72.49	25.02	98.13	58.84	32.85	109.76
	166614	DCLK2	chr4	150999426	151178608	+	chr4	150999558	150999641	84	22	215			N.D.	51.07	33.9	15.22	189.49	N.D.	22.7	22.19	35.95	56.42	28.64	71.44	80.63	18.45	163.06	N.D.	58.02	122.94	N.D.	37	72.49	25.02	98.13	58.84	32.85	109.76
	166614	DCLK2	chr4	150999426	151178608	+	chr4	150999743	150999815	73	22	389			N.D.	51.07	33.9	15.22	189.49	N.D.	22.7	22.19	35.95	56.42	28.64	71.44	80.63	46.26	163.06	N.D.	58.02	122.94	N.D.	37	72.49	N.D.	98.13	58.84	32.85	109.76
160	166614	DCLK2	chr4	150999426	151178608	+	chr4	150999815	151000424	610	23	998			N.D.	51.07	33.9	15.22	189.49	N.D.	22.7	22.19	35.95	56.42	28.64	71.44	80.63	46.26	163.06	10.45	58.02	122.94	N.D.	37	72.49	N.D.	98.13	58.84	32.85	109.76
	166614	DCLK2	chr4	150999426	151178608	+	chr4	151000424	151000501	78	22	1075			N.D.	N.D.	33.9	15.22	189.49	N.D.	22.7	22.19	35.95	56.42	28.64	71.44	80.63	46.26	163.06	10.45	58.02	122.94	N.D.	37	72.49	25.52	98.13	58.84	32.85	109.76
	167153	PAPD4	chr5	78908243	78982471	+	chr5	78907376	78907397	22	22	-867			N.D.	26.42	25.83	23.75	21.86	N.D.	N.D.	45.05	15.97	18.35	10.42	N.D.	14.62	20	44.2	N.D.	52.76	71.55	48.71	92.36	45.78	33.9	109.57	26.86	18.18	49.67
	167153	PAPD4	chr5	78908243	78982471	+	chr5	78907397	78907561	165	23	-846			N.D.	26.42	25.83	23.75	21.86	N.D.	24.04	45.05	15.97	18.35	10.42	N.D.	14.62	20	44.2	N.D.	52.76	71.55	48.71	92.36	45.78	33.9	109.57	26.86	18.18	49.67
	167153	PAPD4	chr5	78908243	78982471	+	chr5	78907561	78907588	28	22	-682			N.D.	26.42	25.83	23.75	21.86	N.D.	24.04	45.05	15.97	18.35	10.42	N.D.	14.62	20	44.2	N.D.	52.76	71.55	48.71	92.36	45.78	33.9	109.57	26.86	18.18	49.67
	167153	PAPD4	chr5	78908243	78982471	+	chr5	78907588	78907604	17	23	-655			N.D.	26.42	25.83	23.75	21.86	N.D.	24.04	45.05	15.97	18.35	10.42	N.D.	14.62	20	44.2	N.D.	52.76	71.55	48.71	92.36	45.78	33.9	109.57	26.86	18.18	49.67
	167153	PAPD4	chr5	78908243	78982471	+	chr5	78907604	78907699	96	24	-639			N.D.	26.42	25.83	23.75	21.86	N.D.	24.04	45.05	15.97	18.35	10.42	N.D.	14.62	20	44.2	18.77	52.76	71.55	48.71	92.36	45.78	33.9	109.57	26.86	18.18	49.67
	167153	PAPD4	chr5	78908243	78982471	+	chr5	78907699	78907747	49	23	-544			N.D.	26.42	25.83	23.75	21.86	N.D.	24.04	45.05	15.97	18.35	10.42	N.D.	14.62	20	44.2	18.77	52.76	71.55	48.71	92.36	45.78	33.9	109.57	26.86	18.18	49.67
	167153	PAPD4	chr5	78908243	78982471	+	chr5	78907747	78907753	7	24	-496			N.D.	26.42	25.83	23.75	21.86	N.D.	24.04	45.05	15.97	18.35	10.42	N.D.	14.62	20	44.2	18.77	52.76	71.55	48.71	92.36	45.78	33.9	109.57	26.86	18.18	49.67
161	167153	PAPD4	chr5	78908243	78982471	+	chr5	78907753	78907952	200	25	-490			N.D.	26.42	25.83	23.75	21.86	N.D.	24.04	45.05	15.97	18.35	10.42	20.89	14.62	20	44.2	18.77	52.76	71.55	48.71	92.36	45.78	33.9	109.57	26.86	18.18	49.67
	167153	PAPD4	chr5	78908243	78982471	+	chr5	78907952	78907990	39	24	-291			N.D.	26.42	25.83	23.75	21.86	18.74	24.04	45.05	N.D.	18.35	10.42	20.89	14.62	20	44.2	18.77	52.76	71.55	48.71	92.36	45.78	33.9	109.57	26.86	18.18	49.67
	167153	PAPD4	chr5	78908243	78982471	+	chr5	78907990	78908000	11	23	-253			N.D.	26.42	25.83	23.75	21.86	18.74	24.04	45.05	N.D.	18.35	10.42	20.89	14.62	20	44.2	18.77	52.76	71.55	48.71	92.36	45.78	33.9	109.57	N.D.	18.18	49.67
	167153	PAPD4	chr5	78908243	78982471	+	chr5	78908000	78908030	31	22	-243			N.D.	26.42	25.83	23.75	21.86	18.74	24.04	45.05	N.D.	18.35	10.42	20.89	14.62	20	44.2	N.D.	52.76	71.55	48.71	92.36	45.78	33.9	109.57	N.D.	18.18	49.67
	170850	KCNG3	chr2	42669157	42721237	-	chr2	42721267	42721282	16	22	-45			N.D.	13.57	18.44	11.92	11.56	N.D.	27.43	20.66	14.46	N.D.	40.63	37.02	94.35	N.D.	164.57	5	40.84	70.37	35.63	106.57	51.89	N.D.	105.91	49.73	74.05	166.64
	170850	KCNG3	chr2	42669157	42721237	-	chr2	42721282	42721371	90	23	-134			N.D.	13.57	18.44	11.92	11.56	N.D.	27.43	20.66	14.46	N.D.	40.63	37.02	94.35	37.16	164.57	5	40.84	70.37	35.63	106.57	51.89	N.D.	105.91	49.73	74.05	166.64
	170850	KCNG3	chr2	42669157	42721237	-	chr2	42721371	42721391	21	24	-154			N.D.	13.57	18.44	11.92	11.56	N.D.	27.43	20.66	14.46	N.D.	40.63	37.02	94.35	37.16	164.57	5	40.84	70.37	35.63	106.57	51.89	74.58	105.91	49.73	74.05	166.64
162	170850	KCNG3	chr2	42669157	42721237	-	chr2	42721391	42721485	95	25	-248			N.D.	13.57	18.44	11.92	11.56	9.88	27.43	20.66	14.46	N.D.	40.63	37.02	94.35	37.16	164.57	5	40.84	70.37	35.63	106.57	51.89	74.58	105.91	49.73	74.05	166.64
	220108	FAM124A	chr13	51796470	51827717	+	chr13	51796049	51796083	35	22	-421			N.D.	16.15	N.D.	5.98	57.74	N.D.	100.11	31.84	7.07	28.49	29.31	115.65	57.68	17.05	139.18	18.35	46.73	152.09	N.D.	29.23	64.76	45.46	81.5	N.D.	35.19	86.74
163	220108	FAM124A	chr13	51796470	51827717	+	chr13	51796083	51796311	229	23	-387			N.D.	16.15	7.57	5.98	57.74	N.D.	100.11	31.84	7.07	28.49	29.31	115.65	57.68	17.05	139.18	18.35	46.73	152.09	N.D.	29.23	64.76	45.46	81.5	N.D.	35.19	86.74
	220108	FAM124A	chr13	51796470	51827717	+	chr13	51796311	51796367	57	22	-159			N.D.	16.15	7.57	5.98	57.74	N.D.	100.11	31.84	7.07	28.49	29.31	115.65	57.68	17.05	139.18	18.35	46.73	152.09	N.D.	29.23	64.76	45.46	81.5	N.D.	35.19	86.74
	221981	THSD7A	chr7	11410062	11871824	-	chr7	11871140	11871352	213	22	684			N.D.	22.09	52.68	35.71	N.D.	72.72	7.45	43.51	11.89	N.D.	N.D.	18.91	61.41	116.4	54.97	12.68	26.41	26.42	N.D.	42.2	69.12	7.58	31.16	48.07	36.6	78.49
	221981	THSD7A	chr7	11410062	11871824	-	chr7	11871590	11871609	20	22	234			N.D.	30.42	52.68	35.71	12.18	25.16	N.D.	43.51	N.D.	N.D.	16.39	18.91	61.41	116.4	54.97	12.68	26.41	26.42	N.D.	42.2	69.12	7.44	31.16	48.07	27.89	78.49
164	221981	THSD7A	chr7	11410062	11871824	-	chr7	11871609	11871742	134	23	215			N.D.	30.42	52.68	35.71	12.18	25.16	5.17	43.51	N.D.	N.D.	16.39	18.91	61.41	116.4	54.97	12.68	26.41	26.42	N.D.	42.2	69.12	7.44	31.16	48.07	27.89	78.49
	221981	THSD7A	chr7	11410062	11871824	-	chr7	11871742	11871845	104	22	0			N.D.	30.42	52.68	35.71	12.18	25.16	5.17	43.51	N.D.	N.D.	16.39	18.91	61.41	116.4	54.97	12.68	26.41	26.42	8.36	42.2	69.12	N.D.	31.16	48.07	27.89	78.49
	283659	PRTG	chr15	55903739	56035177	-	chr15	56034185	56034208	24	22	992			N.D.	N.D.	45.24	17.17	N.D.	19.99	50.81	49.63	24.86	55.96	31.05	67.21	74.26	42.98	N.D.	N.D.	69.59	230.43	21.08	128.5	154.99	54.03	96.5	171.54	27.53	177.61
	283659	PRTG	chr15	55903739	56035177	-	chr15	56034208	56034219	12	23	969			N.D.	N.D.	45.24	17.17	N.D.	19.99	50.81	49.63	24.86	55.96	31.05	67.21	74.26	42.98	N.D.	9.71	69.59	230.43	21.08	128.5	154.99	54.03	96.5	171.54	27.53	177.61
	283659	PRTG	chr15	55903739	56035177	-	chr15	56034219	56034457	239	24	958			N.D.	N.D.	45.24	17.17	152.89	19.99	50.81	49.63	24.86	55.96	31.05	67.21	74.26	42.98	N.D.	9.71	69.59	230.43	21.08	128.5	154.99	54.03	96.5	171.54	27.53	177.61
	283659	PRTG	chr15	55903739	56035177	-	chr15	56034457	56034678	222	25	720			N.D.	N.D.	45.24	17.17	152.89	19.99	50.81	49.63	24.86	55.96	31.05	67.21	74.26	42.98	158.79	9.71	69.59	230.43	21.08	128.5	154.99	54.03	96.5	171.54	27.53	177.61
	283659	PRTG	chr15	55903739	56035177	-	chr15	56034678	56034747	70	24	499			N.D.	25.75	45.24	17.17	152.89	19.99	50.81	49.63	24.86	55.96	31.05	67.21	74.26	42.98	158.79	9.71	69.59	230.43	21.08	128.5	154.99	N.D.	96.5	171.54	27.53	177.61
	283659	PRTG	chr15	55903739	56035177	-	chr15	56034747	56034867	121	25	430			N.D.	25.75	45.24	17.17	152.89	19.99	50.81	49.63	24.86	55.96	31.05	67.21	74.26	42.98	158.79	9.71	69.59	230.43	21.08	128.5	154.99	N.D.	96.5	171.54	27.53	177.61
165	283659	PRTG	chr15	55903739	56035177	-	chr15	56034867	56035196	330	26	0		◯	N.D.	25.75	45.24	17.17	152.89	19.99	50.81	49.63	24.86	55.96	31.05	67.21	74.26	42.98	158.79	9.71	69.59	230.43	21.08	128.5	154.99	30.95	96.5	171.54	27.53	177.61
	283659	PRTG	chr15	55903739	56035177	-	chr15	56035196	56035213	18	25	-36			8.38	25.75	45.24	17.17	152.89	N.D.	50.81	49.63	24.86	55.96	31.05	67.21	74.26	42.98	158.79	9.71	69.59	230.43	21.08	128.5	154.99	30.95	96.5	171.54	27.53	177.61
	283659	PRTG	chr15	55903739	56035177	-	chr15	56035213	56035220	8	24	-43			N.D.	25.75	45.24	17.17	152.89	N.D.	50.81	49.63	24.86	55.96	31.05	67.21	74.26	42.98	158.79	9.71	69.59	230.43	21.08	128.5	154.99	30.95	96.5	171.54	27.53	177.61
	283659	PRTG	chr15	55903739	56035177	-	chr15	56035220	56035364	145	23	-187			N.D.	25.75	45.24	17.17	152.89	N.D.	50.81	49.63	24.86	55.96	31.05	67.21	74.26	42.98	158.79	9.71	69.59	230.43	21.08	128.5	154.99	N.D.	96.5	171.54	27.53	177.61
	283659	PRTG	chr15	55903739	56035177	-	chr15	56035364	56035381	18	22	-204			N.D.	25.75	45.24	17.17	152.89	N.D.	50.81	49.63	24.86	55.96	31.05	67.21	74.26	42.98	158.79	N.D.	69.59	230.43	21.08	128.5	154.99	N.D.	96.5	171.54	27.53	177.61
	283659	PRTG	chr15	55903739	56035177	-	chr15	56035381	56035405	25	23	-228			N.D.	25.75	45.24	17.17	152.89	N.D.	50.81	49.63	24.86	55.96	31.05	67.21	74.26	42.98	158.79	N.D.	69.59	230.43	21.08	128.5	154.99	N.D.	96.5	171.54	27.53	177.61
	283659	PRTG	chr15	55903739	56035177	-	chr15	56035405	56035436	32	24	-259			N.D.	25.75	45.24	17.17	152.89	N.D.	50.81	49.63	24.86	55.96	31.05	67.21	74.26	42.98	158.79	N.D.	69.59	230.43	21.08	128.5	154.99	34.98	96.5	171.54	27.53	177.61
	283659	PRTG	chr15	55903739	56035177	-	chr15	56035436	56035660	225	25	-483			N.D.	25.75	45.24	17.17	152.89	14.99	50.81	49.63	24.86	55.96	31.05	67.21	74.26	42.98	158.79	N.D.	69.59	230.43	21.08	128.5	154.99	34.98	96.5	171.54	27.53	177.61
	283659	PRTG	chr15	55903739	56035177	-	chr15	56035660	56035718	59	24	-541			N.D.	N.D.	45.24	17.17	152.89	14.99	50.81	49.63	24.86	55.96	31.05	67.21	74.26	42.98	158.79	4.2	69.59	230.43	21.08	128.5	154.99	34.98	96.5	171.54	27.53	177.61
	283659	PRTG	chr15	55903739	56035177	-	chr15	56035718	56035727	10	23	-550			N.D.	N.D.	N.D.	17.17	152.89	14.99	50.81	49.63	24.86	55.96	31.05	67.21	74.26	42.98	158.79	4.2	69.59	230.43	21.08	128.5	154.99	34.98	96.5	171.54	27.53	177.61
	283659	PRTG	chr15	55903739	56035177	-	chr15	56035727	56035743	17	22	-566			N.D.	N.D.	N.D.	17.17	152.89	14.99	50.81	49.63	24.86	55.96	31.05	67.21	74.26	42.98	158.79	4.2	69.59	230.43	21.08	128.5	154.99	34.98	N.D.	171.54	27.53	177.61
	284069	FAM171A2	chr17	42431101	42441235	-	chr17	42440584	42440614	31	22	651			N.D.	44.24	41.97	7.07	38.38	22.49	24.02	63.35	9.25	29.5	143.18	63.04	55.46	N.D.	100.57	N.D.	36.79	155.29	N.D.	35.59	98.63	N.D.	96.12	40.04	43.78	152.94
	284069	FAM171A2	chr17	42431101	42441235	-	chr17	42440614	42440640	27	23	621			N.D.	44.24	41.97	7.07	38.38	22.49	24.02	63.35	9.25	29.5	143.18	63.04	55.46	N.D.	100.57	N.D.	36.79	155.29	N.D.	35.59	98.63	51.66	96.12	40.04	43.78	152.94
166	284069	FAM171A2	chr17	42431101	42441235	-	chr17	42440640	42440999	360	24	595			N.D.	44.24	41.97	7.07	38.38	22.49	24.02	63.35	9.25	29.5	143.18	63.04	55.46	N.D.	100.57	6.29	36.79	155.29	N.D.	35.59	98.63	51.66	96.12	40.04	43.78	152.94
	284069	FAM171A2	chr17	42431101	42441235	-	chr17	42440999	42441005	7	23	236			N.D.	44.24	41.97	7.07	38.38	22.49	24.02	63.35	9.25	29.5	143.18	63.04	55.46	N.D.	100.57	6.29	36.79	155.29	N.D.	35.59	98.63	51.66	96.12	40.04	43.78	152.94
	284069	FAM171A2	chr17	42431101	42441235	-	chr17	42441005	42441020	16	22	230			N.D.	44.24	41.97	7.07	38.38	22.49	24.02	63.35	9.25	29.5	143.18	63.04	55.46	N.D.	100.57	6.29	36.79	155.29	N.D.	35.59	98.63	N.D.	96.12	40.04	43.78	152.94
167	284207	METRNL	chr17	81037567	81052591	+	chr17	81037013	81037083	71	22	-554			N.D.	25.23	32.38	15.59	27.72	N.D.	7.05	32.19	7.89	14.33	19.36	82.09	19.97	N.D.	36.09	N.D.	25.13	74.91	26.69	64.96	26.34	N.D.	79.22	16.75	17.72	68.07
	284611	FAM102B	chr1	109102971	109181949	+	chr1	109102960	109102963	4	22	-11			N.D.	27.17	17.02	28.17	52.95	N.D.	48.64	40.82	18.23	44.74	38	131.35	43.7	N.D.	86.68	18.73	49.3	71.18	39.89	18.64	41.01	N.D.	92.07	37.5	N.D.	79.49
	284611	FAM102B	chr2	109102971	109181949	+	chr1	109102963	109102973	11	23	0			N.D.	27.17	17.02	28.17	52.95	N.D.	48.64	40.82	18.23	44.74	38	131.35	43.7	N.D.	86.68	18.73	49.3	71.18	39.89	18.64	41.01	N.D.	92.07	37.5	50.47	79.49
	284611	FAM102B	chr1	109102971	109181949	+	chr1	109102973	109102994	22	24	23			N.D.	27.17	17.02	28.17	52.95	N.D.	48.64	40.82	18.23	44.74	38	131.35	43.7	111.62	86.68	18.73	49.3	71.18	39.89	18.64	41.01	N.D.	92.07	37.5	50.47	79.49
168	284611	FAM102B	chr1	109102971	109181949	+	chr1	109102994	109103350	357	25	379	◯		N.D.	27.17	17.02	28.17	52.95	N.D.	48.64	40.82	18.23	44.74	38	131.35	43.7	111.62	86.68	18.73	49.3	71.18	39.89	18.64	41.01	32.9	92.07	37.5	50.47	79.49
	284611	FAM102B	chr1	109102971	109181949	+	chr1	109103350	109103503	154	24	532			N.D.	27.17	17.02	28.17	52.95	N.D.	48.64	40.82	18.23	44.74	38	131.35	43.7	111.62	86.68	18.73	49.3	71.18	39.89	18.64	41.01	32.9	92.07	37.5	50.47	79.49
	284611	FAM102B	chr1	109102971	109181949	+	chr1	109103503	109103568	66	23	597			N.D.	27.17	17.02	28.17	52.95	N.D.	48.64	40.82	18.23	44.74	38	131.35	43.7	111.62	86.68	18.73	49.3	71.18	39.89	N.D.	41.01	32.9	92.07	37.5	50.47	79.49
	338651	KRTAP5-AS1	chr11	1593971	1620414	+	chr11	1593809	1593822	14	22	-162			N.D.	48.91	22.18	4.66	9.23	N.D.	6.54	37.08	30.18	57.24	87.18	17.09	60.04	N.D.	159.19	4.52	45.91	59.02	26.6	27.22	N.D.	N.D.	102.47	33.57	40.67	129.35
	338651	KRTAP5-AS1	chr11	1593971	1620414	+	chr11	1593822	1593843	22	23	-149			N.D.	48.91	22.18	4.66	9.23	N.D.	6.54	37.08	30.18	57.24	87.18	17.09	60.04	23.88	159.19	4.52	45.91	59.02	26.6	27.22	N.D.	N.D.	102.47	33.57	40.67	129.35
	338651	KRTAP5-AS1	chr11	1593971	1620414	+	chr11	1593843	1593856	14	24	-128			N.D.	48.91	22.18	4.66	9.23	N.D.	6.54	37.08	30.18	57.24	87.18	17.09	60.04	23.88	159.19	4.52	45.91	59.02	26.6	27.22	13.57	N.D.	102.47	33.57	40.67	129.35
	338651	KRTAP5-AS1	chr11	1593971	1620414	+	chr11	1593856	1593912	57	25	-115			N.D.	48.91	22.18	4.66	9.23	11.62	6.54	37.08	30.18	57.24	87.18	17.09	60.04	23.88	159.19	4.52	45.91	59.02	26.6	27.22	13.57	N.D.	102.47	33.57	40.67	129.35
	338651	KRTAP5-AS1	chr11	1593971	1620414	+	chr11	1593912	1593963	52	24	-59			N.D.	48.91	22.18	4.66	9.23	N.D.	6.54	37.08	30.18	57.24	87.18	17.09	60.04	23.88	159.19	4.52	45.91	59.02	26.6	27.22	13.57	16.84	102.47	33.57	40.67	129.35
169	338651	KRTAP5-AS1	chr11	1593971	1620414	+	chr11	1593963	1594062	100	25	0			N.D.	48.91	22.18	4.66	9.23	N.D.	6.54	37.08	30.18	57.24	87.18	17.09	60.04	23.88	159.19	4.52	45.91	59.02	26.6	27.22	13.57	16.84	102.47	33.57	40.67	129.35
	338651	KRTAP5-AS1	chr11	1593971	1620414	+	chr11	1594062	1594075	14	24	104			N.D.	48.91	22.18	4.66	9.23	N.D.	6.54	37.08	30.18	57.24	87.18	17.09	60.04	23.88	159.19	4.52	45.91	59.02	26.6	27.22	13.57	16.84	102.47	33.57	40.67	129.35
	338651	KRTAP5-AS1	chr11	1593971	1620414	+	chr11	1594075	1594101	27	23	130			N.D.	48.91	22.18	4.66	N.D.	N.D.	6.54	37.08	30.18	57.24	87.18	17.09	60.04	23.88	159.19	4.52	45.91	59.02	26.6	27.22	13.57	16.84	102.47	33.57	40.67	129.35
	338651	KRTAP5-AS1	chr11	1593971	1620414	+	chr11	1594101	1594132	32	22	161			N.D.	48.91	22.18	4.66	N.D.	N.D.	6.54	37.08	30.18	57.24	87.18	17.09	60.04	23.88	159.19	N.D.	45.91	59.02	26.6	27.22	13.57	16.84	102.47	33.57	40.67	129.35
	347475	CCDC160	chrX	133371077	133379808	+	chrX	133371296	133371311	16	22	234			33.4	37.55	20.73	16.71	13.48	N.D.	17.94	12.45	15.7	N.D.	32.86	88.84	37.17	N.D.	75.41	8.19	37.35	N.D.	17.94	37.28	65.34	N.D.	43.77	16.75	48.8	20.54
170	347475	CCDC160	chrX	133371077	133379808	+	chrX	133371311	133371517	207	23	440			33.4	37.55	20.73	16.71	13.48	N.D.	17.94	12.45	15.7	N.D.	32.86	88.84	37.17	5.25	75.41	8.19	37.35	N.D.	17.94	37.28	65.34	N.D.	43.77	16.75	48.8	20.54
	347475	CCDC160	chrX	133371077	133379808	+	chrX	133371517	133371596	80	22	519			33.4	37.55	20.73	16.71	13.48	N.D.	17.94	12.45	15.7	N.D.	32.86	88.84	37.17	5.25	75.41	8.19	37.35	N.D.	17.94	37.28	65.34	N.D.	43.77	16.75	48.8	20.54
171	377841	ENTPD8	chr9	140328816	140335901	-	chr9	140336008	140336198	191	22	-297			N.D.	36.12	16.13	12.61	35.62	10.13	9.42	53.93	12.56	N.D.	17.14	55.8	43.63	N.D.	25.78	N.D.	13.85	52.21	N.D.	21.69	53.68	15.99	51.69	10.14	13.31	58.59
	401647	GOLGA7B	chr10	99609995	99631335	+	chr10	99609365	99609426	62	22	-630			N.D.	16.43	13.51	32.98	N.D.	N.D.	27.16	47.86	8.9	N.D.	25.05	N.D.	76.17	6.57	50.27	14.7	19.21	30.74	8.53	35.02	44.35	28.44	34.82	20.37	19.16	80.89
172	401647	GOLGA7B	chr10	99609995	99631335	+	chr10	99609426	99609495	70	23	-569			N.D.	16.43	13.51	32.98	N.D.	N.D.	27.16	47.86	8.9	N.D.	25.05	42.83	76.17	6.57	50.27	14.7	19.21	30.74	8.53	35.02	44.35	28.44	34.82	20.37	19.16	80.89
	401647	GOLGA7B	chr10	99609995	99631335	+	chr10	99609495	99609610	116	22	-500			N.D.	16.43	13.51	32.98	N.D.	N.D.	27.16	47.86	8.9	N.D.	25.05	42.83	76.17	6.57	50.27	14.7	19.21	30.74	8.53	35.02	44.35	28.44	34.82	20.37	19.16	80.89
	440590	ZYG11A	chr1	53308183	53360247	+	chr1	53308762	53308806	45	22	623			N.D.	42.46	26.02	21.99	16.48	N.D.	49.59	37.6	26.17	N.D.	11.8	36.22	80.7	114.41	141.21	N.D.	58.51	156.84	N.D.	114.74	64.46	72.51	108.72	200.13	56.5	216.86
173	440590	ZYG11A	chr1	53308183	53360247	+	chr1	53308806	53309204	399	23	1021			8.59	42.46	26.02	21.99	16.48	N.D.	49.59	37.6	26.17	N.D.	11.8	36.22	80.7	114.41	141.21	N.D.	58.51	156.84	N.D.	114.74	64.46	72.51	108.72	200.13	56.5	216.86
	440590	ZYG11A	chr1	53308183	53360247	+	chr1	53309204	53309349	146	22	1166			N.D.	42.46	26.02	21.99	16.48	10.49	49.59	37.6	26.17	N.D.	11.8	36.22	80.7	114.41	141.21	N.D.	58.51	156.84	N.D.	114.74	64.46	72.51	108.72	200.13	56.5	216.86
	441204	LOC441204	chr7	26438339	26538594	+	chr7	26438270	26438284	15	22	-69			N.D.	N.D.	24.25	18.43	22.51	N.D.	28.84	16.6	8.37	25.86	34.27	55.3	55.7	N.D.	53.27	4.47	29.8	72.64	N.D.	39.98	36.82	19.19	57.3	23.85	13.56	94.98
	441204	LOC441204	chr7	26438339	26538594	+	chr7	26438284	26438321	38	23	-55			N.D.	18.33	24.25	18.43	22.51	N.D.	28.84	16.6	8.37	25.86	34.27	55.3	55.7	N.D.	53.27	4.47	29.8	72.64	N.D.	39.98	36.82	19.19	57.3	23.85	13.56	94.98
174	441204	LOC441204	chr7	26438339	26538594	+	chr7	26438321	26438817	497	24	0			N.D.	18.33	24.25	18.43	22.51	N.D.	28.84	16.6	8.37	25.86	34.27	55.3	55.7	10.74	53.27	4.47	29.8	72.64	N.D.	39.98	36.82	19.19	57.3	23.85	13.56	94.98
	441204	LOC441204	chr7	26438339	26538594	+	chr7	26438817	26438833	17	23	494			23.38	18.33	24.25	18.43	22.51	N.D.	28.84	16.6	N.D.	25.86	34.27	55.3	55.7	10.74	53.27	4.47	29.8	72.64	N.D.	39.98	36.82	19.19	57.3	23.85	13.56	94.98
	441204	LOC441204	chr7	26438339	26538594	+	chr7	26438833	26438834	2	22	495			23.38	18.33	24.25	18.43	22.51	N.D.	28.84	16.6	N.D.	25.86	34.27	55.3	55.7	10.74	53.27	4.47	29.8	72.64	N.D.	39.98	36.82	N.D.	57.3	23.85	13.56	94.98
	619279	ZNF704	chr8	81540686	81787016	-	chr8	81785771	81785805	35	22	1245			14.54	13.9	49.78	19.57	N.D.	19.49	72.34	29.3	9.94	N.D.	22.6	159.25	26.59	34.02	N.D.	15.93	85.32	21.6	21.83	97.35	57.87	N.D.	118.77	N.D.	65.49	72.75
175	619279	ZNF704	chr8	81540686	81787016	-	chr8	81785805	81786001	197	23	1211			14.54	13.9	49.78	19.57	N.D.	19.49	72.34	29.3	9.94	15.52	22.6	159.25	26.59	34.02	N.D.	15.93	85.32	21.6	21.83	97.35	57.87	N.D.	118.77	N.D.	65.49	72.75
	619279	ZNF704	chr8	81540686	81787016	-	chr8	81786001	81786022	22	22	1015			14.54	13.9	49.78	19.57	N.D.	19.49	72.34	29.3	9.94	15.52	22.6	159.25	26.59	34.02	N.D.	15.93	85.32	N.D.	21.83	97.35	57.87	20.87	118.77	N.D.	65.49	72.75
	642636	RAD21L1	chr20	1206764	1235145	+	chr20	1206732	1206739	8	22	-32			N.D.	43.82	N.D.	15.87	17.59	30.76	36.94	24.47	11.89	14.52	28.64	52.16	39.19	22.02	63.37	N.D.	N.D.	57.02	13.17	N.D.	78.76	44.67	175.09	16.79	65.49	142.29
	642636	RAD21L1	chr20	1206764	1235145	+	chr20	1206739	1206745	7	23	-25			N.D.	43.82	N.D.	15.87	17.59	30.76	36.94	24.47	11.89	14.52	28.64	52.16	39.19	22.02	63.37	N.D.	N.D.	57.02	13.17	22.88	78.76	44.67	175.09	16.79	65.49	142.29
	642636	RAD21L1	chr20	1206764	1235145	+	chr20	1206745	1206749	5	24	-19			N.D.	43.82	N.D.	15.87	17.59	30.76	36.94	24.47	11.89	14.52	28.64	52.16	39.19	22.02	63.37	N.D.	11.11	57.02	13.17	22.88	78.76	44.67	175.09	16.79	65.49	142.29
176	642636	RAD21L1	chr20	1206764	1235145	+	chr20	1206749	1207040	292	25	0			N.D.	43.82	N.D.	15.87	17.59	30.76	36.94	24.47	11.89	14.52	28.64	52.16	39.19	22.02	63.37	7.52	11.11	57.02	13.17	22.88	78.76	44.67	175.09	16.79	65.49	142.29
	642636	RAD21L1	chr20	1206764	1235145	+	chr20	1207040	1207148	109	24	384			N.D.	43.82	N.D.	15.87	17.59	30.76	36.94	24.47	11.89	14.52	28.64	52.16	39.19	22.02	63.37	7.52	11.11	57.02	13.17	22.88	78.76	44.67	175.09	16.79	65.49	142.29
	642636	RAD21L1	chr20	1206764	1235145	+	chr20	1207148	1207179	32	23	415			N.D.	43.82	N.D.	15.87	17.59	30.76	36.94	24.47	11.89	14.52	28.64	52.16	39.19	22.02	63.37	7.52	11.11	57.02	N.D.	22.88	78.76	44.67	175.09	16.79	65.49	142.29
	642636	RAD21L1	chr20	1206764	1235145	+	chr20	1207179	1207215	37	22	451			N.D.	43.82	N.D.	15.87	17.59	30.76	36.94	24.47	11.89	14.52	28.64	52.16	39.19	22.02	63.37	N.D.	11.11	57.02	N.D.	22.88	78.76	44.67	175.09	16.79	65.49	142.29
177	643923	LOC643923	chr11	107462471	107463949	+	chr11	107462286	107462296	11	22	-185			N.D.	20.78	12.77	10.42	10.06	N.D.	57.99	42.45	17.1	18.57	43.83	52.4	N.D.	11.7	17.79	3.76	39.73	76.84	N.D.	64.25	39.52	34.56	67.12	24.07	N.D.	69.3
178	650655	ABCA17P	chr16	2389291	2417125	+	chr16	2389755	2389770	16	22	479			N.D.	46.13	30.91	5.68	31.22	N.D.	46.61	N.D.	23.48	51.57	27.82	27.34	84.31	28.17	88.02	N.D.	61.4	124.56	43.16	N.D.	34.58	39.24	63.67	67.6	50.85	73.13
	729440	CCDC61	chr19	46498719	46521874	+	chr19	46498078	46498148	71	22	-641			N.D.	10.24	14.99	17.98	11.99	N.D.	9.73	12.42	N.D.	8.31	N.D.	22.3	26.3	9.23	16.83	5.99	29.12	8.63	N.D.	11.68	19.82	16.53	23.88	14.57	38.52	24.07
179	729440	CCDC61	chr19	46498719	46521874	+	chr19	46498148	46498217	70	23	-571			N.D.	10.24	14.99	17.98	11.99	N.D.	9.73	12.42	N.D.	8.31	6.54	22.3	26.3	9.23	16.83	5.99	29.12	8.63	N.D.	11.68	19.82	16.53	23.88	14.57	38.52	24.07
	729440	CCDC61	chr19	46498719	46521874	+	chr19	46498217	46498260	44	22	-502			N.D.	10.24	14.99	17.98	11.99	N.D.	9.73	12.42	N.D.	8.31	6.54	22.3	26.3	9.23	16.83	5.99	29.12	8.63	N.D.	11.68	19.82	16.53	23.88	14.57	38.52	24.07
180	729747	ZNF878	chr19	12154620	12163782	-	chr19	12163478	12163757	280	22	304			N.D.	12.81	13.35	21.2	23.25	21.25	9.32	18.29	15.7	25.86	13.5	39.81	N.D.	N.D.	67.57	17.04	56.79	186.14	N.D.	115.4	47.69	33.06	65.42	53.57	N.D.	130.38
181	100128977	MAPT-AS1	chr17	43920722	43972879	-	chr17	43972304	43972360	57	22	575			N.D.	11.23	25.39	N.D.	27.09	N.D.	24.73	20.34	25.99	28.13	46.14	76.31	114.63	12.35	149.24	8.77	30.75	188.41	11.54	24.03	80.6	18.91	59.33	20.5	55.03	90.6
182	100616138	MIR4787	chr3	50712511	50712594	+	chr3	50712241	50712247	7	22	-270			N.D.	50.47	35.84	28.08	15.13	14.99	17.63	74.37	25.99	27.65	31.1	44.26	28.59	10.27	85.08	N.D.	5.92	128	N.D.	90.82	54.6	7.98	80.15	N.D.	94.96	N.D.
															N.D. indicates the histone modification was not detected by MACS2.
