# Supplementary material for: Identification of Epigenetic Biomarkers of Lung Adenocarcinoma through Multi-Omics Data Analysis
Source: PLoS One. 2016 Apr 4;11(4):e0152918. doi: 10.1371/journal.pone.0152918 (PMC4820141; doi:10.1371/journal.pone.0152918)
Supplement: S5 Table — (XLSX) [file pone.0152918.s018.xlsx]

## Sheet: S5 Table
S5 Table. List of genes with the H3K27ac mark in their promoter in equal to or more than 85% (22 out of 26) of the cancer cell lines.
No.	gene						shared histone modification							fold enrichment of the peaks in each adenocarcinoma cell line overlapping with the shared histone modification
	geneID	symbol	geneChr	geneStart	geneEnd	Strand	seqN.D.mes	start	end	width	count	distance to TSS	with H3K4me3 & H3K27ac	LC2ad	PC3	PC7	PC9	PC14	RERFLCad2	RERFLCad1	RERFLCKJ	RERFLCMS	RERFLCOK	VMRCLCD	ABC1	II18	A549	A427	H322	H2228	H1299	H1437	H1648	H1650	H1703	H1819	H1975	H2126	H2347
1	3221	HOXC4	chr12	54410642	54449814	+	chr12	54411297	54411598	302	22	956		N.D.	39.69	N.D.	N.D.	59.9	4.77	3	11.36	23.09	45.48	13.37	16.57	102.36	18.98	89.44	5.76	20.68	115.07	12.61	6.21	22.15	37.05	24.26	13.91	4.75	12.2
	3221	HOXC4	chr12	54410642	54449814	+	chr12	54411622	54411684	63	22	1042	◯	N.D.	39.69	N.D.	N.D.	59.9	N.D.	3	11.36	23.09	45.48	13.37	16.57	102.36	18.98	89.44	N.D.	20.68	115.07	12.61	6.21	22.15	37.05	24.26	13.91	4.75	12.2
2	5585	PKN1	chr19	14544166	14582679	+	chr19	14544446	14544448	3	22	282		N.D.	17.75	39.4	11.78	9.17	4.68	37.09	9.59	6.38	28.08	16.48	16.19	38.38	N.D.	62.65	N.D.	41.57	73.86	N.D.	32.24	15.1	17.26	13.92	25.85	8.87	30.26
	5585	PKN1	chr19	14544166	14582679	+	chr19	14544448	14544763	316	23	597	◯	N.D.	17.75	39.4	11.78	9.17	4.68	37.09	9.59	6.38	28.08	16.48	16.19	38.38	18.83	62.65	N.D.	41.57	73.86	N.D.	32.24	15.1	17.26	13.92	25.85	8.87	30.26
	5585	PKN1	chr19	14544166	14582679	+	chr19	14544763	14544776	14	22	610		N.D.	17.75	39.4	11.78	9.17	4.68	37.09	N.D.	6.38	28.08	16.48	16.19	38.38	18.83	62.65	N.D.	41.57	73.86	N.D.	32.24	15.1	17.26	13.92	25.85	8.87	30.26
3	6615	SN.D.I1	chr20	48599513	48605420	+	chr20	48599623	48599806	184	22	293		N.D.	15.82	8.21	N.D.	29.18	N.D.	6.55	5.45	25.6	6.37	8.32	19.53	34.73	10.87	55.57	N.D.	7.25	16.03	10.94	25.76	23.32	34.34	17.33	48.73	11.73	31.69
4	9520	NPEPPS	chr17	45608444	45700642	+	chr17	45608010	45608018	9	22	-434		27.02	21.22	N.D.	19.62	60.41	7.84	30	31.75	12.26	N.D.	38.18	19.06	57.27	12.85	28.71	N.D.	30.61	35.97	N.D.	23.04	17.61	15.65	40.43	14.87	23.64	37.09
	9520	NPEPPS	chr17	45608444	45700642	+	chr17	45608018	45608223	206	23	-426		27.02	21.22	23.78	19.62	60.41	7.84	30	31.75	12.26	N.D.	38.18	19.06	57.27	12.85	28.71	N.D.	30.61	35.97	N.D.	23.04	17.61	15.65	40.43	14.87	23.64	37.09
	9520	NPEPPS	chr17	45608444	45700642	+	chr17	45608223	45608233	11	22	-221		27.02	21.22	23.78	19.62	60.41	7.84	30	31.75	12.26	N.D.	38.18	19.06	57.27	N.D.	28.71	N.D.	30.61	35.97	N.D.	23.04	17.61	15.65	40.43	14.87	23.64	37.09
5	10643	IGF2BP3	chr7	23349828	23509995	-	chr7	23508953	23509155	203	22	1042		N.D.	41.96	21.57	4.31	10.33	10.24	N.D.	8.69	20.41	15.16	9.03	23.48	60.59	17.79	456.76	3.2	32.06	102.43	N.D.	34.51	42.51	22.58	63.62	53.39	19.4	22.72
	10643	IGF2BP3	chr7	23349828	23509995	-	chr7	23509497	23509549	53	22	498		N.D.	41.96	21.57	4.31	10.33	10.24	15.16	8.69	20.41	15.16	9.03	23.48	60.59	13.84	456.76	N.D.	32.06	102.43	N.D.	34.51	42.51	22.58	63.62	53.39	19.4	N.D.
	10643	IGF2BP3	chr7	23349828	23509995	-	chr7	23509549	23509929	381	23	446		N.D.	41.96	21.57	4.31	10.33	10.24	15.16	8.69	20.41	15.16	9.03	23.48	60.59	13.84	456.76	2.92	32.06	102.43	N.D.	34.51	42.51	22.58	63.62	53.39	19.4	N.D.
	10643	IGF2BP3	chr7	23349828	23509995	-	chr7	23509929	23509981	53	22	66		N.D.	41.96	21.57	4.31	N.D.	10.24	15.16	8.69	20.41	15.16	9.03	23.48	60.59	13.84	456.76	2.92	32.06	102.43	N.D.	34.51	42.51	22.58	63.62	53.39	19.4	N.D.
	10643	IGF2BP3	chr7	23349828	23509995	-	chr7	23510178	23510199	22	22	-204		N.D.	41.96	21.57	11.34	25.07	10.24	15.16	10.49	20.41	15.16	9.03	23.48	19.58	23.54	456.76	12.57	32.06	N.D.	N.D.	34.51	42.51	22.58	63.62	53.39	19.4	N.D.
	10643	IGF2BP3	chr7	23349828	23509995	-	chr7	23510199	23510203	5	23	-208		N.D.	41.96	21.57	11.34	25.07	10.24	15.16	10.49	20.41	15.16	9.03	23.48	19.58	23.54	456.76	12.57	32.06	61.28	N.D.	34.51	42.51	22.58	63.62	53.39	19.4	N.D.
	10643	IGF2BP3	chr7	23349828	23509995	-	chr7	23510203	23510694	492	24	-699	◯	8.47	41.96	21.57	11.34	25.07	10.24	15.16	10.49	20.41	15.16	9.03	23.48	19.58	23.54	456.76	12.57	32.06	61.28	N.D.	34.51	42.51	22.58	63.62	53.39	19.4	N.D.
	10643	IGF2BP3	chr7	23349828	23509995	-	chr7	23510694	23510717	24	23	-722		8.47	41.96	21.57	N.D.	25.07	10.24	15.16	10.49	20.41	15.16	9.03	23.48	19.58	23.54	456.76	12.57	32.06	61.28	N.D.	34.51	42.51	22.58	63.62	53.39	19.4	N.D.
	10643	IGF2BP3	chr7	23349828	23509995	-	chr7	23510717	23510720	4	22	-725		8.47	41.96	21.57	N.D.	N.D.	10.24	15.16	10.49	20.41	15.16	9.03	23.48	19.58	23.54	456.76	12.57	32.06	61.28	N.D.	34.51	42.51	22.58	63.62	53.39	19.4	N.D.
6	23225	NUP210	chr3	13357737	13461809	-	chr3	13461038	13461202	165	22	771		N.D.	30.12	67.62	3.95	N.D.	2.36	10.01	4.7	9.47	19.47	29.04	5.45	26.76	N.D.	69.77	N.D.	18.65	20.43	11.45	27.4	20.88	24.06	15.97	6.6	N.D.	28.76
	23225	NUP210	chr3	13357737	13461809	-	chr3	13461975	13462166	192	22	-357	◯	N.D.	21.88	52.02	14.02	15.86	5.17	14.45	7.49	6.09	13.42	6.42	24.65	19.91	7.91	54.36	N.D.	13.26	20.43	N.D.	18.05	19.82	11.41	17.1	9.91	17.73	28.34
7	51422	PRKAG2	chr7	151253201	151433349	-	chr7	151433816	151433828	13	22	-479		24.92	17.31	15.48	9.49	N.D.	8.48	11.13	47.03	29.88	13.66	N.D.	31.97	8.38	18.29	127.7	N.D.	14.69	73.17	14.22	10.59	29.23	19.43	9.67	31.78	N.D.	10.74
	51422	PRKAG2	chr7	151253201	151433349	-	chr7	151433828	151433866	39	23	-517		24.92	17.31	15.48	9.49	N.D.	8.48	11.13	47.03	29.88	13.66	N.D.	31.97	8.38	18.29	127.7	24.45	14.69	73.17	14.22	10.59	29.23	19.43	9.67	31.78	N.D.	10.74
	51422	PRKAG2	chr7	151253201	151433349	-	chr7	151433866	151433978	113	24	-629		24.92	17.31	15.48	9.49	N.D.	8.48	11.13	47.03	29.88	13.66	13.57	31.97	8.38	18.29	127.7	24.45	14.69	73.17	14.22	10.59	29.23	19.43	9.67	31.78	N.D.	10.74
	51422	PRKAG2	chr7	151253201	151433349	-	chr7	151433978	151434095	118	23	-746		N.D.	17.31	15.48	9.49	N.D.	8.48	11.13	47.03	29.88	13.66	13.57	31.97	8.38	18.29	127.7	24.45	14.69	73.17	14.22	10.59	29.23	19.43	9.67	31.78	N.D.	10.74
	51422	PRKAG2	chr7	151253201	151433349	-	chr7	151434095	151434101	7	22	-752		N.D.	17.31	15.48	9.49	N.D.	8.48	11.13	47.03	29.88	13.66	N.D.	31.97	8.38	18.29	127.7	24.45	14.69	73.17	14.22	10.59	29.23	19.43	9.67	31.78	N.D.	10.74
8	55607	PPP1R9A	chr7	94536949	94925727	+	chr7	94536951	94537067	117	22	118	◯	N.D.	57.19	23.55	6.2	37	8.33	13.66	11.84	11.78	N.D.	33.27	12	21.86	15.82	40.96	5.01	22.61	61.39	N.D.	8.84	12.63	17.56	14.71	N.D.	10.1	N.D.
9	284611	FAM102B	chr1	109102971	109181949	+	chr1	109102252	109102417	166	22	-719	◯	N.D.	20.8	14.85	16.89	N.D.	9.44	14.61	12.35	25.97	7.04	6.02	17.26	8.38	22.74	9.16	N.D.	15.23	17.98	N.D.	11.62	13.42	27.22	19.81	14.77	8.87	11.11
10	100526837	EEF1E1-BLOC1S5	chr6	8013800	8102828	-	chr6	8103107	8103110	4	22	-282		20.15	29.05	N.D.	15.29	10.82	7.08	23.9	6.73	10.49	15.37	54.46	15.16	7.93	14.12	37.4	5.25	6.22	N.D.	N.D.	42.83	14.42	6.49	6.96	25.08	11.2	10.58
	100526837	EEF1E1-BLOC1S5	chr6	8013800	8102828	-	chr6	8103110	8103205	96	23	-377		20.15	29.05	N.D.	15.29	10.82	7.08	23.9	6.73	10.49	15.37	54.46	15.16	7.93	14.12	37.4	5.25	6.22	N.D.	17.18	42.83	14.42	6.49	6.96	25.08	11.2	10.58
	100526837	EEF1E1-BLOC1S5	chr6	8013800	8102828	-	chr6	8103205	8103253	49	22	-425		20.15	29.05	N.D.	15.29	10.82	7.08	23.9	6.73	10.49	15.37	54.46	15.16	7.93	14.12	37.4	5.25	6.22	N.D.	17.18	42.83	14.42	N.D.	6.96	25.08	11.2	10.58
														N.D. indicates the histone modification was not detected by MACS2.
