# Supplementary material for: Identification of Epigenetic Biomarkers of Lung Adenocarcinoma through Multi-Omics Data Analysis
Source: PLoS One. 2016 Apr 4;11(4):e0152918. doi: 10.1371/journal.pone.0152918 (PMC4820141; doi:10.1371/journal.pone.0152918)
Supplement: S6 Table — (XLSX) [file pone.0152918.s019.xlsx]

## Sheet: S6 Table
S6 Table. Gene expression levels (RPKM) and their average among the 26 adenocarcinoma cell lines.
	RPKM values
Cell line	NUP210	PKN1	PPP1R9A	IGF2BP3	HOXC4	FAM102B	NFE2L3	ETV4	PRTG	TMEM86A
LC2ad	29.75	39.9	6.57	18.14	1.63	4.29	11.4	33.43	0.22	2.19
PC3	44.61	78.92	3	27.2	16.94	3.6	6.42	17.34	0.52	1.38
PC7	43.75	104.53	4.37	19.21	0.01	16.22	7.87	3.94	0.14	2.37
PC9	33.61	65.74	2.76	45.59	7.9	8.52	18.16	20.91	2	2.87
PC14	40.75	69.56	2.3	4.93	11.35	3.4	1.91	19.75	0.8	0.78
RERFLCad1	20.74	84.8	5.21	4.2	2.42	1.52	25.75	20.06	2.86	2.06
RERFLCad2	24.87	20.69	4.71	33.27	0.55	1.3	46.12	6.03	2.87	10.44
RERFLCKJ	23.09	35.38	4.96	17.91	1.18	3.33	3.84	2.69	1.67	2.42
RERFLCMS	37.32	21.31	3.21	16.47	51.12	2.9	27.44	31.04	1.8	2.71
RERFLCOK	54.76	63.31	0.03	21.31	19.73	5.11	42.58	3.91	0.91	5.16
VMRCLCD	37.5	49.74	2.41	24.47	47.19	2.13	20.06	0.72	1.63	3.39
ABC1	22.49	25.62	3.87	61.95	0.17	3.43	9.13	31.36	2.38	0.71
II18	37.47	41.78	7.08	33.1	20.73	2.16	8.76	6.96	1.72	0.06
A549	24.95	42.96	5.37	18.16	4.72	2.6	4.75	22.03	2.18	0.38
A427	77.47	81.23	4.57	55.47	27.35	2.74	6.27	119.46	0.5	0.24
H322	52.72	42.45	7.14	26.14	0.69	4.02	5.25	5.63	0.65	1.64
H2228	28.21	159.11	1.58	26.19	4.82	1.25	11.27	23.39	0.81	1.08
H1299	52.65	37.45	5.99	11.81	36.8	8.22	19.69	21.94	2.02	0.09
H1437	27.05	28.67	1.68	0.03	2.12	2.74	8.39	22.74	1.03	0.94
H1648	29.95	90.8	5.28	19.78	1.72	2.49	16.96	52.07	1.38	1.85
H1650	37.75	14	1.82	43.05	5.09	1.32	4.57	4.46	2.04	3.4
H1703	57.4	62.88	2.56	16.48	25.16	12.58	10.8	13.08	0.8	0.13
H1819	35.37	39.98	1.34	24.26	31.92	5.63	4.24	2.59	0.05	0.97
H1975	18.9	38.71	1.39	21.66	6.89	2.66	10.83	15.05	0.81	2.49
H2126	18.54	52.39	5.8	16.27	12.03	9.06	12.26	3.37	6.76	0.06
H2347	50.75	21.67	2.65	0.86	0.08	1.73	26.22	58.61	0.25	0.47
SAEC	0.13	0.72	0.06	0.29	0	0.37	3.32	0.73	0	0.39
average
(except SAEC)	37.0162	54.3685	3.75577	23.3812	13.0888	4.42115	13.8615	20.8626	1.49231	1.93385
