# Supplementary material for: Identification of Epigenetic Biomarkers of Lung Adenocarcinoma through Multi-Omics Data Analysis
Source: PLoS One. 2016 Apr 4;11(4):e0152918. doi: 10.1371/journal.pone.0152918 (PMC4820141; doi:10.1371/journal.pone.0152918)
Supplement: S7 Table — (XLSX) [file pone.0152918.s020.xlsx]

## Sheet: S7 Table
S7 Table. Frequency of aberrant gene expression among the 26 adenocarcinoma cell lines.
Gene with the dual modifications	Number of cell lines showing aberrant overexpression	Number of cell lines showing aberrant underexpression
NUP210	26	0
PKN1	26	0
PPP1R9A	8	0
IGF2BP3	22	0
HOXC4	14	0
FAM102B	7	0
Gene with H3K4me3 modification shared in all 26 cell lines	Number of cell lines showing aberrant overexpression	Number of cell lines showing aberrant underexpression
NFE2L3	9	0
ETV4	19	0
PRTG	1	0
TMEM86A	2	0
