# Supplementary material for: Identification of Epigenetic Biomarkers of Lung Adenocarcinoma through Multi-Omics Data Analysis
Source: PLoS One. 2016 Apr 4;11(4):e0152918. doi: 10.1371/journal.pone.0152918 (PMC4820141; doi:10.1371/journal.pone.0152918)
Supplement: S8 Table — (XLSX) [file pone.0152918.s021.xlsx]

## Sheet: S8 Table
S8 Table. List of histone modifying enzymes and fold-change of their expression levels when compared to that in SAEC.
		lung adenocarcinoma cell line																										normal	#cells
		RERFLCad2	LC2ad	PC3	PC7	PC9	PC14	RERFLCad1	RERFLCKJ	RERFLCMS	RERFLCOK	VMRCLCD	ABC1	II18	A549	A427	H322	H2228	H1299	H1437	H1648	H1650	H1703	H1819	H1975	H2126	H2347	SAEC	≧2-fold RPKM of SAEC	> RPKM of SAEC
Histone lysine methyltransferase	SMYD3	1.37403	6.30649	3.72208	12.7403	3.37662	4.33247	3.52208	3.15584	1.91169	4.67532	19.2156	1.48312	5.69091	3.59481	0.979221	3.96364	2.9974	1.38701	4.66494	5.57662	2.23117	2.03896	3.64416	3.76364	2.03117	2.60519	-	21	25
	MLL2	1.44183	1.71111	2.51373	2.44314	1.49412	1.66536	2.96732	1.7634	2.63137	1.26144	2.45098	3.38824	2.56601	1.70588	3.08758	2.36601	1.44706	2.58431	2.93464	1.93595	2.11765	1.77516	2.48105	2.13595	3.27582	1.81699	-	15	26
	MLL	3.25043	2.5544	2.7513	1.35751	3.48014	1.84283	3.83938	2.03109	2.00518	3.46114	1.60104	3.30915	2.58377	0.958549	1.98964	3.26079	2.89465	3.68912	2.0639	2.1019	2.42142	2.6304	3.53713	1.82211	2.27807	1.80656	-	19	25
	SETD1A	1.4362	1.75521	1.67839	1.95703	2.24349	1.78516	1.38411	1.22005	1.35156	1.30599	2.02214	2.40495	1.33724	1.2513	2.36719	1.47266	1.11068	3.11849	1.4362	1.72656	1.40365	1.71224	1.26823	1.90495	1.18359	1.01302	-	5	26
	MLL4	1.32768	1.39467	1.32042	1.27038	0.881356	1.60936	1.22195	1.23567	1.60533	1.43099	4.02502	1.73446	1.38741	1.33253	0.866828	1.67635	1.10734	4.48507	0.854722	1.42776	1.69007	1.35674	2.26312	0.89427	1.35351	1.20097	-	3	22
	MLLT1	0.699768	1.61531	1.85615	1.69745	0.747564	1.42042	1.58144	0.938747	1.36613	1.59072	0.985151	1.19443	1.41856	0.653828	1.4877	1.26589	2.23619	1.93596	0.661253	1.38097	0.840371	1.35824	0.870998	2.62691	1.17587	1.22738	-	2	18
	ASH1L	1.0329	0.72381	0.8329	0.712554	0.613853	0.9671	1.44242	2.15065	0.910823	0.812987	0.885714	1.66061	1.12641	0.700433	0.78961	2.12121	1.59307	1.61732	0.711688	0.934199	1.07619	0.725541	1.52468	1.0303	1.6	1.12554	-	2	13
	SETDB2	1.23372	0.448276	2.62452	0.475096	0.636015	0.45977	1.55172	0.501916	1.35249	0.697318	0.605364	0.413793	0.697318	0.605364	3.2567	1.47126	0.858238	1.11877	0.440613	0.678161	0.636015	1.06897	0.624521	0.582375	0.816092	0.601533	-	2	8
	MLLT3	0.06298	0.508449	0.519201	0.491551	0.746544	0.104455	0.324117	0.565284	0.416283	0.27957	0.422427	0.313364	1.59601	2.36098	0.474654	0	0.393241	1.3318	0.0015361	0.915515	0.746544	0.093702	2.851	0.509985	0.814132	0.427035	-	2	4
	MLLT4	2.92414	1.17454	1.49231	0.885411	0.787798	0.559682	1.69708	0.932095	0.491777	0.976658	0.50504	1.27162	1.13475	0.457825	1.39629	1.14695	1.03183	1.73846	0.806897	1.26472	1.29867	1.07958	0.572414	0.96817	0.90504	1.12042	-	1	14
	SMYD2	0.655489	0.557418	0.346808	0.366559	0.920303	0.869316	0.660083	0.54938	0.431557	0.720487	0.464401	0.96486	0.668581	0.692696	0.355535	0.706017	0.68994	0.763436	0.515618	0.360129	0.762288	0.885163	2.9102	0.808911	0.667432	0.99265	-	1	1
	MLL3	0.797297	0.968919	1.57568	1.74324	0.972973	1.05676	1.5	1.19595	1.16486	1.27162	1.27027	1.24324	1.63784	0.616216	0.990541	0.736486	0.862162	0.683784	1.34459	0.968919	1.14459	0.474324	1.31757	1.1973	1.38378	0.864865	-	0	15
	SETD7	0.42272	1.14418	0.0316767	0.698525	0.984162	0.682687	0.759148	1.17422	0.369197	0.732387	0.18296	0.498088	0.993992	1.52922	0.490989	0.737302	1.50956	0.779356	1.07482	1.6035	0.550519	0.409066	0.630257	0.687056	1.99563	0.974877	-	0	7
	KIAA0339	0.512259	0.910683	0.656743	0.751313	0.593695	0.827496	1.05254	0.941331	0.980736	0.601576	0.641856	0.964974	0.563047	0.754816	0.556918	1.59545	1.04904	0.831874	1.06217	1.05429	1.04991	0.486865	0.690018	0.789842	0.794221	0.902802	-	0	6
	SETMAR	0.44198	0.452218	0.928328	1.77304	0.580205	0.598976	0.375427	0.744027	0.742321	0.668942	0.257679	0.174061	1.11092	0.52901	0.605802	0.846416	0.46587	0.716724	0.489761	0.708191	0.662116	0.849829	0.646758	1.04949	0.360068	0.825939	-	0	3
	SMYD1	-	-	-	-	-	-	-	-	-	-	-	-	-	-	-	-	-	-	-	-	-	-	-	-	-	-	-	0	0
	PRDM9	-	-	-	-	-	-	-	-	-	-	-	-	-	-	-	-	-	-	-	-	-	-	-	-	-	-	-	26	13
																													≦1/4-fold RPKM of SAEC	< RPKM of SAEC
Histone lysine demethylases	KDM5D	1.40048	0.00237906	0.00158604	1.4774	0	0	0.00237906	1.8517	1.40761	0.000793021	0.00237906	0	0	0.000793021	0.000793021	1.21094	0	0	0	0.61142	0	0.471848	0.000793021	0.000793021	0.485329	0.000793021	-	18	11
	KDM5B-AS1	1.6087	0.356522	1.26739	0.834783	0.332609	0.636957	0.0934783	0.778261	1.27174	0.402174	0.0847826	0.691304	1.20435	1.11087	0.132609	0.802174	0.267391	0.0152174	0.534783	0.465217	0.986957	0.26087	3.19783	0.278261	0.78913	0.3	-	4	20
	RBP2	5.88525	0.606557	0.803279	4.80328	3.80328	1	1.16393	3.90164	2.42623	0	1.59016	4.31148	3.32787	1.37705	2	8.37705	1.22951	0.803279	3.34426	0.245902	3.06557	0.918033	1.29508	0.508197	3.34426	0.245902	-	3	9
	KDM5B	0.505658	0.338297	0.942525	0.580405	0.458606	0.35408	0.533055	0.269506	0.55003	0.451161	0.569982	0.836808	0.87165	0.51489	0.420488	1.07594	0.579512	0.23109	0.427933	0.339786	0.763252	0.301965	0.990471	0.37165	0.381477	0.496426	-	1	25
	KDM5C	1.03688	1.3327	1.11787	0.626616	0.857414	0.830798	0.656654	0.65057	1.4251	0.810266	0.707605	0.523574	0.634221	1.00913	1.16996	0.992776	0.781369	1.00494	0.981369	0.809506	0.880608	0.592395	0.646008	1.11369	0.811407	1.24601	-	0	17
	KDM5A	1.29642	0.777393	1.08651	0.855825	0.948097	1.24106	1.35294	0.988466	0.362168	0.956171	0.625144	0.755479	0.820069	0.904268	2.77855	1.67474	0.822376	0.809689	0.4406	0.748558	1.26528	1.10381	1.3218	0.663206	0.519031	0.679354	-	0	17
	KDM2B	1.8926	2.0716	2.18138	2.20048	2.05489	1.91408	2.01432	1.78043	1.23866	1.91647	1.77804	0.849642	0.770883	1.02864	2.87112	2.14558	1.74224	1.96897	1.98568	2.61098	1.9284	1.36038	2.8401	1.37232	2.33652	1.36993	-	0	2
presence/absence of H3K4me3 modification	NUP210
	PKN1
	PPP1R9A
	IGF2BP3
	HOXC4
	FAM102B
		RERFLCad2	LC2ad	PC3	PC7	PC9	PC14	RERFLCad1	RERFLCKJ	RERFLCMS	RERFLCOK	VMRCLCD	ABC1	II18	A549	A427	H322	H2228	H1299	H1437	H1648	H1650	H1703	H1819	H1975	H2126	H2347	SAEC	≧2-fold RPKM of SAEC	> RPKM of SAEC
Histone acetyltransferases	KAT8	1.0449	1.27464	3.65073	1.64898	4.90554	3.37551	1.73878	3.41341	1.06006	3.00583	1.34227	1.64898	2.62624	1.81924	3.13878	1.34111	1.93353	3.49271	0.811662	1.49738	2.77609	3.92536	2.48688	1.97668	1.63615	1.97026	-	11	25
	KAT7	2.0737	1.58357	2.34661	2.38434	1.12377	2.27504	1.00882	1.54654	2.17842	1.05219	2.25705	1.13047	1.5885	1.22038	1.41643	1.45063	1.33568	1.73343	0.876939	1.70275	1.6414	2.3787	1.2158	1.57193	1.48942	1.14598	-	7	25
	KAT2A	2.14848	0.0878788	1.01212	0.59697	0.724242	1.43636	1.06667	0.521212	1.68182	2.0303	0.230303	1.03939	0.560606	1.78182	3.83636	1.31212	0.233333	1.92424	0.275758	0.187879	3.48485	2.75758	0.912121	0.821212	0.106061	1.09091	-	5	14
	KAT2B	0.985646	0.674641	5.68421	1.72249	1.81579	1.50957	1.62679	1.27751	1.04785	1.35407	0.521531	0.662679	0.9689	1.30383	1.13397	2.29904	1.30622	1.13158	1.46411	1.12679	1.87321	1.44737	1.0622	1.2799	1.00957	1.3134	-	2	21
	HAT1	1.60985	0.7803	1.15546	1.97002	2.13191	0.880086	1.12634	1.21799	1.15546	0.930621	1.89293	1.51863	1.11435	1.1469	1.39615	2.83041	0.91863	1.2531	1.4985	1.14989	1.05096	1.03555	0.741328	1.11135	1.57473	0.55546	-	2	20
	KAT6A	0.930556	1.88426	1.45949	1.92014	1.03472	1.55556	1.22338	1.1088	0.759259	1.03704	0.793981	0.59375	2.73843	1.01273	0.883102	1.30556	1.66782	1.69792	0.888889	1.13079	1.01852	1.27199	2.28472	1.01273	1.23611	1.24769	-	2	20
	KAT5	1.19015	0.593356	0.822451	3.61283	0.534937	0.89118	1.60023	0.888889	0.745704	0.44559	0.5063	0.68614	0.639175	0.786942	0.953036	1.9244	1.12715	0.694158	2.01604	1.39519	0.41008	0.733104	1.09049	0.770905	0.89118	1.30699	-	2	9
	KAT6B	1.60035	1.13437	1.90204	1.76333	1.67057	1.41569	1.2202	1.00043	0.862159	1.45297	0.898136	0.642393	1.50889	1.00954	4.19332	1.60425	1.71001	1.06242	1.08713	1.04638	0.872995	0.96619	1.53056	1.04811	1.2176	1.41136	-	1	21
																													≦1/4-fold RPKM of SAEC	< RPKM of SAEC
Histone deacetylases	HDAC11	0.589677	0.68	0.689032	0.39871	0.770323	0.797419	0.665806	0.610323	0.369032	0.59871	0.141935	0.229677	0.174194	0.530323	0.993548	1.45677	0.410323	0.228387	0.369032	0.40129	1.20903	1.03484	0.363871	0.618065	0.570323	0.797419	-	4	23
	HDAC7	1.89908	1.76429	0.170783	0.587509	1.39308	0.755822	1.04093	0.949188	1.17643	1.20642	0.185603	1.89344	0.868031	0.712773	0.700423	0.784051	1.19619	2.58186	0.948483	1.00917	1.47953	0.682428	0.59386	0.719831	0.67043	1.64855	-	2	14
	HDAC10	1.65536	0.672961	0.76824	0.562661	1.01803	1.46567	0.404292	0.882833	1.11116	0.909871	2.11888	1.04421	0.601717	0.197425	0.793562	1.15408	0.608155	0.858798	0.677253	0.985408	1.33433	2.21674	0.422318	0.945494	1.06009	1.1794	-	1	15
	HDAC5	0.949778	2.8966	1.70901	2.61891	0.819793	0.415066	1.28804	1.50369	1.38257	1.46529	1.32053	2.23191	0.231905	0.364845	2.2777	3.33678	1.4387	1.34121	0.720827	2.54357	1.33973	1.72526	0.858198	0.94387	0.350074	0.827179	-	1	10
	HDAC6	2.67871	0.819344	1.39133	0.708171	0.753196	0.887715	0.637576	0.765981	1.86604	0.521957	0.649805	0.431907	0.558088	1.27515	1.30406	1.36242	0.757087	0.57532	1.04058	0.423013	1.23068	0.642579	0.675931	0.889939	1.10673	0.809339	-	0	17
	HDAC1	0.513303	0.777948	1.91494	0.947941	1.14441	1.32361	1.44538	0.401765	0.996291	1.2328	2.03684	0.595932	0.594525	0.475953	1.45869	0.838194	0.549501	1.10092	0.340624	1.62113	1.11589	1.25915	1.41264	0.796112	0.461371	0.808647	-	0	14
	HDAC2	1.0784	1.35923	2.24305	1.63792	1.51532	1.44405	1.34854	1.12117	0.620813	1.55025	0.474697	0.939416	1.32929	0.811832	1.16322	0.954383	1.09052	2.41696	0.454027	1.93514	0.526728	2.05203	1.58803	0.988596	0.706344	1.05702	-	0	9
	HDAC3	0.975986	1.23053	1.64048	1.71595	1.44151	2.73997	1.33139	1.17393	1.55334	2.07581	1.33379	0.855232	1.71492	0.811321	0.802058	1.09503	1.1681	0.978388	0.616467	2.57667	1.18319	2.40069	1.53962	1.45695	0.772556	1.38593	-	0	7
	HDAC8	0.904992	0.888889	1.82287	0.676329	1.74235	1.18841	1.49436	1.22705	1.59259	1.41063	0.584541	1.07246	1.25765	1.41385	1.4525	1.1723	1.25121	1.2657	1.60225	0.710145	1.38325	1.79871	0.988728	1.41224	1.9533	1.06441	-	0	6
	HDAC9	131.091	39.8182	240.455	6.09091	25.0909	0.363636	17.7273	17.8182	9.45455	30.1818	29.3636	16.5455	23.2727	7.27273	80.3636	72.3636	28.5455	83.9091	30.1818	70	44	17.0909	3.72727	48.8182	3.81818	56.5455	-	0	1
	HDAC4	2.27885	5.67308	4.20192	5.27885	7.33654	5.23077	3.32692	14.5673	9.22115	3.58654	7.79808	1.69231	7.25962	4.45192	2.20192	2.23077	9.50962	2.72115	9.11538	4.75962	3.24038	3.36538	1.07692	4.64423	3.90385	2.54808	-	0	0
presence/absence of H3K27ac modification	NUP210
	PKN1
	PPP1R9A
	IGF2BP3
	HOXC4
	FAM102B
