# Supplementary material for: Identification of Epigenetic Biomarkers of Lung Adenocarcinoma through Multi-Omics Data Analysis
Source: PLoS One. 2016 Apr 4;11(4):e0152918. doi: 10.1371/journal.pone.0152918 (PMC4820141; doi:10.1371/journal.pone.0152918)
Supplement: S9 Table — (XLSX) [file pone.0152918.s022.xlsx]

## Sheet: Sheet1
S9 Table. Expression levels of NUP210 in the lung adenocarcinoma tissue samples and cell lines.
tissue samples			cell lines
sample ID	FPKM	fold change compared to the baseline	Cell line ID	RPKM	fold change compared to SAEC
TCGA-91-6836	49.6927	16.5642	A427	77.47	595.923
TCGA-91-6828	20.6056	6.86852	H1703	57.4	441.538
TCGA-91-6835	16.3925	5.46416	RERFLCOK	54.76	421.231
TCGA-49-6745	16.1668	5.38893	H322	52.72	405.538
TCGA-49-6743	15.2947	5.09824	H1299	52.65	405
TCGA-38-4632	15.1891	5.06303	H2347	50.75	390.385
TCGA-91-6831	14.6717	4.89056	PC3	44.61	343.154
TCGA-50-5930	14.5703	4.85678	PC7	43.75	336.538
TCGA-38-4625	13.9768	4.65893	PC14	40.75	313.462
TCGA-49-6761	12.9507	4.31691	H1650	37.75	290.385
TCGA-55-6968	12	4	VMRCLCD	37.5	288.462
TCGA-91-6847	11.753	3.91768	II18	37.47	288.231
TCGA-55-6971	11.6719	3.89062	RERFLCMS	37.32	287.077
TCGA-44-6778	10.0211	3.34035	H1819	35.37	272.077
TCGA-55-6978	9.88309	3.29436	PC9	33.61	258.538
TCGA-44-2662	9.28539	3.09513	H1648	29.95	230.385
TCGA-50-5931	7.80805	2.60268	LC2ad	29.75	228.846
TCGA-55-6969	7.59454	2.53151	H2228	28.21	217
TCGA-44-6145	7.54208	2.51403	H1437	27.05	208.077
TCGA-50-5933	7.38687	2.46229	A549	24.95	191.923
TCGA-55-6986	7.33584	2.44528	RERFLCad2	24.87	191.308
TCGA-73-4676	7.08596	2.36199	RERFLCKJ	23.09	177.615
TCGA-50-5939	7.08596	2.36199	ABC1	22.49	173
TCGA-49-4512	6.70372	2.23457	RERFLCad1	20.74	159.538
TCGA-49-4490	6.25479	2.08493	H1975	18.9	145.385
TCGA-49-6744	5.71583	1.90528	H2126	18.54	142.615
TCGA-55-6981	5.48299	1.82766
TCGA-55-6984	5.44511	1.81504
TCGA-50-5936	5.33306	1.77769
TCGA-55-6980	5.11581	1.70527
TCGA-44-6777	5.01053	1.67018
TCGA-44-5645	4.83985	1.61328
TCGA-91-6829	4.30187	1.43396
TCGA-50-5935	4.15533	1.38511
TCGA-55-6979	4.12663	1.37554
TCGA-91-6849	4.0417	1.34723
TCGA-44-6147	3.95852	1.31951
TCGA-55-6970	3.77104	1.25701
TCGA-55-6985	3.64258	1.21419
TCGA-38-4626	3.61742	1.20581
TCGA-50-5932	3.47006	1.15669
TCGA-55-6983	3.4461	1.1487
TCGA-55-6982	3.42229	1.14076
TCGA-49-6742	3.30572	1.10191
TCGA-44-2655	3.2602	1.08673
TCGA-44-3396	3.19311	1.06437
TCGA-44-2661	3.1274	1.04247
TCGA-44-2665	2.91796	0.972655
TCGA-44-6148	2.85791	0.952638
TCGA-55-6975	2.66653	0.888843
TCGA-38-4627	2.61165	0.870551
TCGA-44-6146	2.5757	0.858565
TCGA-50-6595	2.28939	0.76313
TCGA-44-2657	2.04906	0.68302
TCGA-44-2668	2.00689	0.668964
TCGA-44-6776	1.59656	0.532185
TCGA-55-6972	1.53152	0.510506
baseline	3	-	SAEC	0.13	-
