# Supplementary material for: Identification of Epigenetic Biomarkers of Lung Adenocarcinoma through Multi-Omics Data Analysis
Source: PLoS One. 2016 Apr 4;11(4):e0152918. doi: 10.1371/journal.pone.0152918 (PMC4820141; doi:10.1371/journal.pone.0152918)
Supplement: S10 Table — (XLSX) [file pone.0152918.s023.xlsx]

## Sheet: S9 Table
S10 Table. Frequency of aberrant gene expression of the lung adenocarcinoma-associated genes in other cancer tissue samples.
NUP210 expression data from various cancer types
Cancer type		Number of tissue samples showing aberrant overexpression	Number of tissue samples showing aberrant underexpression	Aberrant overexpression freq (%)	Total
Lung_Ade	Lung Adenocarcinoma	11	0	19.2982	57
Lung_Squ	Lung Squamous Cell Carcinoma	6	0	12	50
Rectum_Ade	Rectum Adenocarcinoma	0	0	0	6
Colon_Ade	Colon Adenocarcinoma	0	0	0	26
Prostate_Ade	Prostate Adenocarcinoma	6	0	12	50
Breast_Inv	Breast Invasive Carcinoma	20	0	17.6991	113
Thyroid	Thyroid Carcinoma	0	0	0	59
Kidney_Pap	Kidney Renal Papillary Cell Carcinoma	2	0	6.66667	30
Kidney_Cle	Kidney Renal Clear Cell Carcinoma	1	0	1.38889	72
Kidney_Chr	Kidney Chromophobe	2	0	8	25
Liver_Hep	Liver Hepatocellular Carcinoma	4	0	8	50
PKN1 expression data from various cancer types
Cancer type		Number of tissue samples showing aberrant overexpression	Number of tissue samples showing aberrant underexpression	Aberrant overexpression freq (%)	Total
Lung_Ade	Lung Adenocarcinoma	0	0	0	57
Lung_Squ	Lung Squamous Cell Carcinoma	0	0	0	50
Rectum_Ade	Rectum Adenocarcinoma	0	0	0	6
Colon_Ade	Colon Adenocarcinoma	0	0	0	26
Prostate_Ade	Prostate Adenocarcinoma	1	0	2	50
Breast_Inv	Breast Invasive Carcinoma	5	0	4.42478	113
Thyroid	Thyroid Carcinoma	2	0	3.38983	59
Kidney_Pap	Kidney Renal Papillary Cell Carcinoma	0	0	0	30
Kidney_Cle	Kidney Renal Clear Cell Carcinoma	0	1	0	72
Kidney_Chr	Kidney Chromophobe	1	0	4	25
Liver_Hep	Liver Hepatocellular Carcinoma	6	0	12	50
PPP1R9A expression data from various cancer types
Cancer type		Number of tissue samples showing aberrant overexpression	Number of tissue samples showing aberrant underexpression	Aberrant overexpression freq (%)	Total
Lung_Ade	Lung Adenocarcinoma	0	0	0	57
Lung_Squ	Lung Squamous Cell Carcinoma	0	16	0	50
Rectum_Ade	Rectum Adenocarcinoma	0	1	0	6
Colon_Ade	Colon Adenocarcinoma	1	1	3.84615	26
Prostate_Ade	Prostate Adenocarcinoma	6	0	12	50
Breast_Inv	Breast Invasive Carcinoma	1	4	0.884956	113
Thyroid	Thyroid Carcinoma	1	0	1.69492	59
Kidney_Pap	Kidney Renal Papillary Cell Carcinoma	0	0	0	30
Kidney_Cle	Kidney Renal Clear Cell Carcinoma	0	1	0	72
Kidney_Chr	Kidney Chromophobe	2	1	8	25
Liver_Hep	Liver Hepatocellular Carcinoma	1	0	2.04082	49
IGF2BP3 expression data from various cancer types
Cancer type		Number of tissue samples showing aberrant overexpression	Number of tissue samples showing aberrant underexpression	Aberrant overexpression freq (%)	Total
Lung_Ade	Lung Adenocarcinoma	27	0	47.3684	57
Lung_Squ	Lung Squamous Cell Carcinoma	37	0	74	50
Rectum_Ade	Rectum Adenocarcinoma	3	0	50	6
Colon_Ade	Colon Adenocarcinoma	10	0	38.4615	26
Prostate_Ade	Prostate Adenocarcinoma	1	0	2	50
Breast_Inv	Breast Invasive Carcinoma	NA	NA	NA	NA
Thyroid	Thyroid Carcinoma	1	1	1.69492	59
Kidney_Pap	Kidney Renal Papillary Cell Carcinoma	NA	NA	NA	NA
Kidney_Cle	Kidney Renal Clear Cell Carcinoma	NA	NA	NA	NA
Kidney_Chr	Kidney Chromophobe	NA	NA	NA	NA
Liver_Hep	Liver Hepatocellular Carcinoma	24	0	48	50
HOXC4 expression data from various cancer types
Cancer type		Number of tissue samples showing aberrant overexpression	Number of tissue samples showing aberrant underexpression	Aberrant overexpression freq (%)	Total
Lung_Ade	Lung Adenocarcinoma	2	1	3.50877	57
Lung_Squ	Lung Squamous Cell Carcinoma	8	0	16	50
Rectum_Ade	Rectum Adenocarcinoma	0	0	0	5
Colon_Ade	Colon Adenocarcinoma	1	1	4	25
Prostate_Ade	Prostate Adenocarcinoma	31	0	62	50
Breast_Inv	Breast Invasive Carcinoma	6	1	5.30973	113
Thyroid	Thyroid Carcinoma	0	1	0	59
Kidney_Pap	Kidney Renal Papillary Cell Carcinoma	0	1	0	30
Kidney_Cle	Kidney Renal Clear Cell Carcinoma	0	0	0	72
Kidney_Chr	Kidney Chromophobe	0	0	0	25
Liver_Hep	Liver Hepatocellular Carcinoma	NA	NA	NA	NA
FAM102B expression data from various cancer types
Cancer type		Number of tissue samples showing aberrant overexpression	Number of tissue samples showing aberrant underexpression	Aberrant overexpression freq (%)	Total
Lung_Ade	Lung Adenocarcinoma	1	0	1.75439	57
Lung_Squ	Lung Squamous Cell Carcinoma	0	0	0	50
Rectum_Ade	Rectum Adenocarcinoma	0	0	0	6
Colon_Ade	Colon Adenocarcinoma	0	0	0	26
Prostate_Ade	Prostate Adenocarcinoma	0	0	0	50
Breast_Inv	Breast Invasive Carcinoma	5	0	4.42478	113
Thyroid	Thyroid Carcinoma	0	0	0	59
Kidney_Pap	Kidney Renal Papillary Cell Carcinoma	0	0	0	30
Kidney_Cle	Kidney Renal Clear Cell Carcinoma	5	0	6.94444	72
Kidney_Chr	Kidney Chromophobe	0	0	0	25
Liver_Hep	Liver Hepatocellular Carcinoma	0	0	0	50
NFE2L3 expression data from various cancer types
Cancer type		Number of tissue samples showing aberrant overexpression	Number of tissue samples showing aberrant underexpression	Aberrant overexpression freq (%)	Total
Lung_Ade	Lung Adenocarcinoma	14	0	24.5614	57
Lung_Squ	Lung Squamous Cell Carcinoma	14	0	28	50
Rectum_Ade	Rectum Adenocarcinoma	6	0	100	6
Colon_Ade	Colon Adenocarcinoma	20	0	76.9231	26
Prostate_Ade	Prostate Adenocarcinoma	11	0	22	50
Breast_Inv	Breast Invasive Carcinoma	19	0	16.8142	113
Thyroid	Thyroid Carcinoma	32	0	54.2373	59
Kidney_Pap	Kidney Renal Papillary Cell Carcinoma	3	0	10	30
Kidney_Cle	Kidney Renal Clear Cell Carcinoma	19	0	26.3889	72
Kidney_Chr	Kidney Chromophobe	0	0	0	25
Liver_Hep	Liver Hepatocellular Carcinoma	6	0	12	50
ETV4 expression data from various cancer types
Cancer type		Number of tissue samples showing aberrant overexpression	Number of tissue samples showing aberrant underexpression	Aberrant overexpression freq (%)	Total
Lung_Ade	Lung Adenocarcinoma	NA	NA	NA	NA
Lung_Squ	Lung Squamous Cell Carcinoma	NA	NA	NA	NA
Rectum_Ade	Rectum Adenocarcinoma	NA	NA	NA	NA
Colon_Ade	Colon Adenocarcinoma	NA	NA	NA	NA
Prostate_Ade	Prostate Adenocarcinoma	NA	NA	NA	NA
Breast_Inv	Breast Invasive Carcinoma	NA	NA	NA	NA
Thyroid	Thyroid Carcinoma	NA	NA	NA	NA
Kidney_Pap	Kidney Renal Papillary Cell Carcinoma	NA	NA	NA	NA
Kidney_Cle	Kidney Renal Clear Cell Carcinoma	NA	NA	NA	NA
Kidney_Chr	Kidney Chromophobe	NA	NA	NA	NA
Liver_Hep	Liver Hepatocellular Carcinoma	NA	NA	NA	NA
PRTG expression data from various cancer types
Cancer type		Number of tissue samples showing aberrant overexpression	Number of tissue samples showing aberrant underexpression	Aberrant overexpression freq (%)	Total
Lung_Ade	Lung Adenocarcinoma	0	2	0	57
Lung_Squ	Lung Squamous Cell Carcinoma	2	13	4	50
Rectum_Ade	Rectum Adenocarcinoma	0	0	0	6
Colon_Ade	Colon Adenocarcinoma	0	0	0	26
Prostate_Ade	Prostate Adenocarcinoma	0	0	0	50
Breast_Inv	Breast Invasive Carcinoma	0	6	0	113
Thyroid	Thyroid Carcinoma	0	4	0	59
Kidney_Pap	Kidney Renal Papillary Cell Carcinoma	0	5	0	30
Kidney_Cle	Kidney Renal Clear Cell Carcinoma	1	10	1.38889	72
Kidney_Chr	Kidney Chromophobe	0	3	0	25
Liver_Hep	Liver Hepatocellular Carcinoma	NA	NA	NA	NA
TMEM86A expression data from various cancer types
Cancer type		Number of tissue samples showing aberrant overexpression	Number of tissue samples showing aberrant underexpression	Aberrant overexpression freq (%)	Total
Lung_Ade	Lung Adenocarcinoma	0	0	0	57
Lung_Squ	Lung Squamous Cell Carcinoma	0	0	0	50
Rectum_Ade	Rectum Adenocarcinoma	0	0	0	6
Colon_Ade	Colon Adenocarcinoma	0	0	0	26
Prostate_Ade	Prostate Adenocarcinoma	0	0	0	50
Breast_Inv	Breast Invasive Carcinoma	13	0	11.5044	113
Thyroid	Thyroid Carcinoma	0	0	0	59
Kidney_Pap	Kidney Renal Papillary Cell Carcinoma	1	0	3.33333	30
Kidney_Cle	Kidney Renal Clear Cell Carcinoma	0	0	0	72
Kidney_Chr	Kidney Chromophobe	1	0	4	25
Liver_Hep	Liver Hepatocellular Carcinoma	2	0	4	50
